# Supplementary material for: 3-Methyl-5-(4-methyl­phen­yl)cyclo­hex-2-enone
Source: Acta Crystallogr Sect E Struct Rep Online. 2008 May 14;64(Pt 6):o1066. doi: 10.1107/S1600536808013822 (PMC2961522; doi:10.1107/S1600536808013822)
Supplement: Supplementary file 1 [file e-64-o1066-sup1.cif]

##############################################################################
###                                                                        ###
###        Electronic paper (Acta Crystallographica Section E)             ###
###                                                                        ###
##############################################################################
#                                                                            #
# This CIF contains the data in a paper accepted for publication in Acta     #
# Crystallographica Section E. It conforms to the requirements of Notes      #
# for Authors for Section E, and has been peer reviewed under the auspices   #
# of the IUCr Commission on Journals.                                        #
#                                                                            #
# Full details of the Crystallographic Information File format               #
# are given in the paper "The Crystallographic Information File (CIF):       #
# a New Standard Archive File for Crystallography" by S. R. Hall, F. H.      #
# Allen and I. D. Brown [Acta Cryst. (1991), A47, 655-685].                  #
#                                                                            #
# The current version of the core CIF dictionary is obtainable from          #
# ftp://ftp.iucr.org/pub/cif_core.dic. The current version number is 2.4.    #
#                                                                            #
# Software is freely available for graphical display of the structure(s) in  #
# this CIF.  For information consult the CIF home page http://www.iucr.org/  #
# cif/home.html                                                              #
#                                                                            #
# This file may be used for bona fide research purposes within the           #
# scientific community so long as proper attribution is given to the journal # 
# article from which it was obtained.                                        #
#                                                                            #
##############################################################################
                                             
data_global
_audit_creation_method     'PLATON <TABLE ACC> option'
_journal_date_recd_electronic     2008-05-05
_journal_date_accepted     2008-05-08
_journal_name_full     'Acta Crystallographica, Section E'
_journal_year     2008
_journal_volume     64
_journal_issue      6
_journal_page_first     o1066
_journal_page_last     o1066
_journal_paper_category     QO
_journal_coeditor_code     WN2260
_publ_contact_author_name
;
A. Thiruvalluvar
;
_publ_contact_author_address
;
PG Research Department of Physics
Rajah Serfoji Government College (Autonomous)
Thanjavur-613 005
Tamil Nadu
India
;
_publ_contact_author_email     athiru@vsnl.net
_publ_contact_author_fax     'none'
_publ_contact_author_phone     '+91(4362)255490'
_publ_section_title
;
3-Methyl-5-(4-methylphenyl)cyclohex-2-enone
;
loop_
    _publ_author_name
    _publ_author_footnote
    _publ_author_address
    'R. T. Sabapathy Mohan'
;
?
;
;
Department of Chemistry
Annamalai University
Annamalai Nagar 608 002
Tamil Nadu
India
;
    'S. Kamatchi'
;
?
;
;
Department of Chemistry
Annamalai University
Annamalai Nagar 608 002
Tamil Nadu
India
;
    'M. Subramanyam'
;
?
;
;
PG Research Department of Physics
Rajah Serfoji Government College (Autonomous)
Thanjavur 613 005
Tamil Nadu
India
;
    'A. Thiruvalluvar'
;
?
;
;
PG Research Department of Physics
Rajah Serfoji Government College (Autonomous)
Thanjavur 613 005
Tamil Nadu
India
;
    'A. Linden'
;
?
;
;
Institute of Organic Chemistry,
University of Z\"urich
Winterthurerstrasse 190,
CH-8057 Z\"urich,
Switzerland.
;
data_I
_chemical_name_systematic
;
3-Methyl-5-(4-methylphenyl)cyclohex-2-enone
;
_chemical_name_common     ?
_chemical_formula_moiety     'C14 H16 O'
_chemical_formula_sum     'C14 H16 O'
_chemical_formula_structural     'C14 H16 O'
_chemical_formula_iupac     'C14 H16 O'
_chemical_formula_weight     200.27
_chemical_melting_point     315
_symmetry_cell_setting     Monoclinic
_symmetry_space_group_name_H-M     'P 21/n'
_symmetry_space_group_name_Hall     '-P 2yn'
loop_
    _symmetry_equiv_pos_site_id
    _symmetry_equiv_pos_as_xyz
    1 x,y,z
    2 1/2-x,1/2+y,1/2-z
    3 -x,-y,-z
    4 1/2+x,1/2-y,1/2+z
_cell_length_a     5.2623(3)
_cell_length_b     11.1583(7)
_cell_length_c     19.3341(11)
_cell_angle_alpha     90
_cell_angle_beta     94.994(4)
_cell_angle_gamma     90
_cell_volume     1130.96(12)
_cell_formula_units_Z     4
_cell_measurement_reflns_used     2105
_cell_measurement_theta_min     2.0
_cell_measurement_theta_max     25.0
_cell_measurement_temperature     160.0(10)
_cell_special_details
;
?
;
_exptl_crystal_description     prism
_exptl_crystal_colour     colourless
_exptl_crystal_size_max     0.25
_exptl_crystal_size_mid     0.18
_exptl_crystal_size_min     0.18
_exptl_crystal_density_diffrn     1.176
_exptl_crystal_density_meas     ?
_exptl_crystal_density_method     'not measured'
_exptl_crystal_F_000     432
_exptl_absorpt_coefficient_mu     0.072
_exptl_absorpt_correction_type     none
_exptl_absorpt_process_details     ?
_exptl_absorpt_correction_T_min     ?
_exptl_absorpt_correction_T_max     ?
_exptl_special_details
;
Solvent used: ? Cooling Device: Oxford Cryosystems Cryostream 700 Crystal mount:
glued on a glass fibre Mosaicity (\%.): 0.728(3) Frames collected: 237 Seconds
exposure per frame: 18 Degrees rotation per frame: 1.8 Crystal-Detector
distance (mm): 30.0
;
_diffrn_ambient_temperature     160.0(10)
_diffrn_radiation_type     'Mo K\a'
_diffrn_radiation_wavelength     0.71073
_diffrn_radiation_source     'Nonius FR590 sealed tube generator'
_diffrn_radiation_monochromator     'horizontally mounted graphite crystal'
_diffrn_measurement_device_type     'Nonius KappaCCD area-detector'
_diffrn_measurement_method     '\w scans with \k offsets'
_diffrn_detector_area_resol_mean     9
_diffrn_reflns_number     16716
_diffrn_reflns_av_R_equivalents     0.0850
_diffrn_reflns_av_sigmaI/netI     0.0607
_diffrn_reflns_theta_min     3.65
_diffrn_reflns_theta_max     25.04
_diffrn_reflns_theta_full     25.04
_diffrn_measured_fraction_theta_max     0.999
_diffrn_measured_fraction_theta_full     0.999
_diffrn_reflns_limit_h_min     0
_diffrn_reflns_limit_h_max     6
_diffrn_reflns_limit_k_min     0
_diffrn_reflns_limit_k_max     13
_diffrn_reflns_limit_l_min     -22
_diffrn_reflns_limit_l_max     22
_diffrn_standards_number     0
_diffrn_standards_interval_count     ?
_diffrn_standards_interval_time     ?
_diffrn_standards_decay_%     0
loop_
    _diffrn_standard_refln_index_h
    _diffrn_standard_refln_index_k
    _diffrn_standard_refln_index_l
    ? ? ?
_refine_special_details
;
Refinement of <i>F</i>^2^ against ALL reflections. The weighted <i>R</i>-factor
<i>wR</i> and goodness of fit <i>S</i> are based on <i>F</i>^2^, conventional
<i>R</i>-factors <i>R</i> are based on <i>F</i>, with <i>F</i> set to zero for
negative <i>F</i>^2^. The threshold expression of <i>F</i>^2^ >
\s(<i>F</i>^2^) is used only for calculating <i>R</i>-factors(gt) <i>etc</i>.
and is not relevant to the choice of reflections for refinement.
<i>R</i>-factors based on <i>F</i>^2^ are statistically about twice as large
as those based on <i>F</i>, and <i>R</i>- factors based on ALL data will be
even larger.
;
_reflns_number_total     2002
_reflns_number_gt     1316
_reflns_threshold_expression     I>2\s(I)
_refine_ls_structure_factor_coef     Fsqd
_refine_ls_matrix_type     full
_refine_ls_R_factor_all     0.1157
_refine_ls_R_factor_gt     0.0721
_refine_ls_wR_factor_gt     0.1815
_refine_ls_wR_factor_ref     0.2305
_refine_ls_goodness_of_fit_ref     1.087
_refine_ls_restrained_S_all     1.087
_refine_ls_number_reflns     2002
_refine_ls_number_parameters     137
_refine_ls_number_restraints     0
_refine_ls_hydrogen_treatment     constr
_refine_ls_weighting_scheme     calc
_refine_ls_weighting_details
                 'calc w=1/[\s^2^(Fo^2^)+(0.1423P)^2^] where P=(Fo^2^+2Fc^2^)/3'
_atom_sites_solution_hydrogens     geom
_atom_sites_solution_primary     direct
_atom_sites_solution_secondary     difmap
_refine_ls_shift/su_max     ?
_refine_ls_shift/su_max_lt     0.001
_refine_ls_shift/su_mean     0.000
_refine_diff_density_max     0.484
_refine_diff_density_min     -0.303
_refine_ls_extinction_method     'SHELXL97 (Sheldrick, 2008)'
_refine_ls_extinction_coef     0.16(2)
_refine_ls_extinction_expression
                                  'Fc^*^=kFc[1+0.001xFc^2^\l^3^/sin(2\q)]^-1/4^'
loop_
    _atom_type_symbol
    _atom_type_description
    _atom_type_scat_dispersion_real
    _atom_type_scat_dispersion_imag
    _atom_type_scat_source
    O O 0.0106 0.0060 'International Tables Vol C Tables 4.2.6.8 and 6.1.1.4'
    H H 0.0000 0.0000 'International Tables Vol C Tables 4.2.6.8 and 6.1.1.4'
    C C 0.0033 0.0016 'International Tables Vol C Tables 4.2.6.8 and 6.1.1.4'
_computing_data_collection     'COLLECT (Nonius, 2000)'
_computing_cell_refinement     'DENZO-SMN (Otwinowski & Minor, 1997)'
_computing_data_reduction
                            'DENZO-SMN and SCALEPACK (Otwinowski & Minor, 1997)'
_computing_structure_solution     'SHELXS97 (Sheldrick, 2008)'
_computing_structure_refinement     'SHELXL97 (Sheldrick, 2008)'
_computing_molecular_graphics     'ORTEP-3 (Farrugia, 1997)'
_computing_publication_material     'PLATON (Spek, 2003)'
loop_
    _atom_site_type_symbol
    _atom_site_label
    _atom_site_fract_x
    _atom_site_fract_y
    _atom_site_fract_z
    _atom_site_U_iso_or_equiv
    _atom_site_thermal_displace_type
    _atom_site_calc_flag
    _atom_site_refinement_flags
    _atom_site_occupancy
    O O1 0.8289(3) 0.60964(17) 0.42477(10) 0.0480(7) Uani . . 1.000
    C C1 0.6687(5) 0.5310(2) 0.41187(13) 0.0380(9) Uani . . 1.000
    C C2 0.6807(5) 0.4150(3) 0.44740(14) 0.0392(9) Uani . . 1.000
    C C3 0.5102(5) 0.3288(2) 0.43313(13) 0.0373(9) Uani . . 1.000
    C C4 0.2974(5) 0.3417(2) 0.37608(13) 0.0397(9) Uani . . 1.000
    C C5 0.3519(5) 0.4399(2) 0.32304(14) 0.0410(9) Uani . . 1.000
    C C6 0.4432(5) 0.5523(3) 0.36013(15) 0.0446(10) Uani . . 1.000
    C C11 0.1274(5) 0.4579(2) 0.26887(14) 0.0399(9) Uani . . 1.000
    C C12 0.0467(5) 0.3630(3) 0.22587(15) 0.0449(10) Uani . . 1.000
    C C13 -0.1517(5) 0.3746(3) 0.17411(15) 0.0437(10) Uani . . 1.000
    C C14 -0.2758(5) 0.4829(2) 0.16303(13) 0.0386(9) Uani . . 1.000
    C C15 -0.1973(5) 0.5781(2) 0.20557(14) 0.0412(9) Uani . . 1.000
    C C16 -0.0006(5) 0.5656(2) 0.25810(14) 0.0411(9) Uani . . 1.000
    C C21 -0.4928(5) 0.4965(3) 0.10693(15) 0.0505(10) Uani . . 1.000
    C C31 0.5112(6) 0.2145(2) 0.47430(15) 0.0496(10) Uani . . 1.000
    H H2 0.81624 0.40075 0.48216 0.0471 Uiso . . 1.000
    H H4A 0.27208 0.26420 0.35156 0.0476 Uiso . . 1.000
    H H4B 0.13730 0.36148 0.39696 0.0476 Uiso . . 1.000
    H H5 0.49701 0.41021 0.29761 0.0492 Uiso . . 1.000
    H H6A 0.49029 0.61187 0.32552 0.0536 Uiso . . 1.000
    H H6B 0.30195 0.58644 0.38449 0.0536 Uiso . . 1.000
    H H12 0.13007 0.28779 0.23210 0.0539 Uiso . . 1.000
    H H13 -0.20263 0.30744 0.14604 0.0525 Uiso . . 1.000
    H H15 -0.27932 0.65353 0.19880 0.0494 Uiso . . 1.000
    H H16 0.04671 0.63215 0.28705 0.0493 Uiso . . 1.000
    H H21A -0.55656 0.57899 0.10675 0.0758 Uiso . . 0.500
    H H21B -0.43159 0.47801 0.06168 0.0758 Uiso . . 0.500
    H H21C -0.63066 0.44117 0.11600 0.0758 Uiso . . 0.500
    H H21D -0.52265 0.41979 0.08287 0.0758 Uiso . . 0.500
    H H21E -0.64762 0.52077 0.12794 0.0758 Uiso . . 0.500
    H H21F -0.44855 0.55761 0.07362 0.0758 Uiso . . 0.500
    H H31A 0.37072 0.16309 0.45556 0.0744 Uiso . . 0.500
    H H31B 0.67370 0.17279 0.47117 0.0744 Uiso . . 0.500
    H H31C 0.48990 0.23312 0.52299 0.0744 Uiso . . 0.500
    H H31D 0.65216 0.21624 0.51092 0.0744 Uiso . . 0.500
    H H31E 0.34918 0.20654 0.49531 0.0744 Uiso . . 0.500
    H H31F 0.53298 0.14621 0.44349 0.0744 Uiso . . 0.500
loop_
    _atom_site_aniso_label
    _atom_site_aniso_U_11
    _atom_site_aniso_U_22
    _atom_site_aniso_U_33
    _atom_site_aniso_U_12
    _atom_site_aniso_U_13
    _atom_site_aniso_U_23
    O1 0.0439(12) 0.0548(13) 0.0434(13) -0.0079(10) -0.0074(9) 0.0016(9)
    C1 0.0331(15) 0.0480(17) 0.0324(15) -0.0016(13) 0.0006(12) -0.0033(12)
    C2 0.0340(14) 0.0505(17) 0.0324(15) 0.0048(13) -0.0014(12) 0.0012(12)
    C3 0.0368(15) 0.0427(16) 0.0323(15) 0.0072(12) 0.0025(12) -0.0009(12)
    C4 0.0379(16) 0.0433(17) 0.0370(16) 0.0007(12) -0.0012(12) 0.0020(12)
    C5 0.0421(16) 0.0400(16) 0.0393(16) 0.0006(12) -0.0052(13) 0.0000(12)
    C6 0.0429(16) 0.0458(17) 0.0432(17) -0.0035(13) -0.0076(13) 0.0081(13)
    C11 0.0393(16) 0.0390(16) 0.0399(16) -0.0028(12) -0.0043(12) 0.0024(12)
    C12 0.0485(17) 0.0373(16) 0.0463(18) 0.0028(12) -0.0114(14) -0.0005(12)
    C13 0.0471(17) 0.0418(17) 0.0406(17) -0.0031(13) -0.0058(13) -0.0043(12)
    C14 0.0366(15) 0.0468(17) 0.0315(15) -0.0018(12) -0.0024(11) 0.0029(12)
    C15 0.0403(16) 0.0424(16) 0.0395(17) 0.0052(12) -0.0049(13) 0.0046(12)
    C16 0.0449(16) 0.0360(16) 0.0409(17) -0.0035(12) -0.0042(13) -0.0015(12)
    C21 0.0443(17) 0.065(2) 0.0398(17) 0.0002(15) -0.0103(13) 0.0021(14)
    C31 0.0583(19) 0.0449(17) 0.0441(17) 0.0061(14) -0.0038(14) 0.0024(13)
_geom_special_details
;
Bond distances, angles <i>etc</i>. have been calculated using the rounded
fractional coordinates. All su's are estimated from the variances of the
(full) variance-covariance matrix. The cell e.s.d.'s are taken into account in
the estimation of distances, angles and torsion angles
;
loop_
    _geom_bond_atom_site_label_1
    _geom_bond_atom_site_label_2
    _geom_bond_site_symmetry_1
    _geom_bond_site_symmetry_2
    _geom_bond_distance
    _geom_bond_publ_flag
    O1 C1 . . 1.227(3) no
    C1 C2 . . 1.464(4) no
    C1 C6 . . 1.503(4) no
    C2 C3 . . 1.328(4) no
    C3 C4 . . 1.509(4) no
    C3 C31 . . 1.503(3) no
    C4 C5 . . 1.545(3) no
    C5 C6 . . 1.503(4) no
    C5 C11 . . 1.522(4) no
    C11 C12 . . 1.390(4) no
    C11 C16 . . 1.385(3) no
    C12 C13 . . 1.388(4) no
    C13 C14 . . 1.381(4) no
    C14 C15 . . 1.384(3) no
    C14 C21 . . 1.513(4) no
    C15 C16 . . 1.393(4) no
    C2 H2 . . 0.9500 no
    C4 H4A . . 0.9900 no
    C4 H4B . . 0.9900 no
    C5 H5 . . 1.0000 no
    C6 H6A . . 0.9900 no
    C6 H6B . . 0.9900 no
    C12 H12 . . 0.9500 no
    C13 H13 . . 0.9500 no
    C15 H15 . . 0.9500 no
    C16 H16 . . 0.9500 no
    C21 H21A . . 0.9800 no
    C21 H21B . . 0.9800 no
    C21 H21C . . 0.9800 no
    C21 H21D . . 0.9800 no
    C21 H21E . . 0.9800 no
    C21 H21F . . 0.9800 no
    C31 H31A . . 0.9800 no
    C31 H31B . . 0.9800 no
    C31 H31C . . 0.9800 no
    C31 H31D . . 0.9800 no
    C31 H31E . . 0.9800 no
    C31 H31F . . 0.9800 no
loop_
    _geom_contact_atom_site_label_1
    _geom_contact_atom_site_label_2
    _geom_contact_distance
    _geom_contact_site_symmetry_1
    _geom_contact_site_symmetry_2
    _geom_contact_publ_flag
    O1 C31 3.387(3) . 3_666 no
    O1 H6B 2.6800 . 1_655 no
    O1 H13 2.6500 . 2_555 no
    O1 H2 2.4800 . 3_766 no
    O1 H31C 2.6800 . 3_666 no
    O1 H31E 2.7800 . 3_666 no
    C1 C16 3.594(4) . 1_655 no
    C1 C2 3.467(4) . 3_666 no
    C1 C3 3.579(4) . 3_666 no
    C2 C1 3.467(4) . 3_666 no
    C2 C2 3.468(4) . 3_666 no
    C3 C1 3.579(4) . 3_666 no
    C16 C1 3.594(4) . 1_455 no
    C31 O1 3.387(3) . 3_666 no
    C1 H31C 3.0600 . 3_666 no
    C2 H5 2.9700 . . no
    C2 H4B 2.7400 . 1_655 no
    C4 H12 2.9100 . . no
    C6 H16 2.5700 . . no
    C12 H21C 2.9600 . 1_655 no
    C12 H4A 2.8300 . . no
    C12 H6A 2.9700 . 2_545 no
    C13 H6A 3.0500 . 2_545 no
    C14 H5 3.0700 . 1_455 no
    C15 H6A 2.9800 . 1_455 no
    C16 H6A 2.8400 . . no
    C16 H6B 2.8100 . . no
    C21 H31B 3.0700 . 2_555 no
    C21 H31A 2.9100 . 2_455 no
    C31 H21F 3.1000 . 2_545 no
    H2 H4B 2.5000 . 1_655 no
    H2 H31D 2.3200 . . no
    H2 O1 2.4800 . 3_766 no
    H4A C12 2.8300 . . no
    H4A H12 2.3800 . . no
    H4A H31A 2.3200 . . no
    H4A H31F 2.5200 . . no
    H4A H21A 2.5200 . 2_445 no
    H4B C2 2.7400 . 1_455 no
    H4B H2 2.5000 . 1_455 no
    H5 C2 2.9700 . . no
    H5 C14 3.0700 . 1_655 no
    H6A C15 2.9800 . 1_655 no
    H6A C16 2.8400 . . no
    H6A H16 2.4000 . . no
    H6A C12 2.9700 . 2_555 no
    H6A C13 3.0500 . 2_555 no
    H6A H12 2.3200 . 2_555 no
    H6A H13 2.4900 . 2_555 no
    H6B O1 2.6800 . 1_455 no
    H6B C16 2.8100 . . no
    H6B H16 2.2700 . . no
    H12 C4 2.9100 . . no
    H12 H4A 2.3800 . . no
    H12 H6A 2.3200 . 2_545 no
    H12 H16 2.4800 . 2_545 no
    H13 H21D 2.3500 . . no
    H13 O1 2.6500 . 2_545 no
    H13 H6A 2.4900 . 2_545 no
    H15 H21A 2.3500 . . no
    H16 C6 2.5700 . . no
    H16 H6A 2.4000 . . no
    H16 H6B 2.2700 . . no
    H16 H12 2.4800 . 2_555 no
    H21A H15 2.3500 . . no
    H21A H4A 2.5200 . 2_455 no
    H21C C12 2.9600 . 1_455 no
    H21D H13 2.3500 . . no
    H21F C31 3.1000 . 2_555 no
    H31A H4A 2.3200 . . no
    H31A C21 2.9100 . 2_445 no
    H31B C21 3.0700 . 2_545 no
    H31C O1 2.6800 . 3_666 no
    H31C C1 3.0600 . 3_666 no
    H31D H2 2.3200 . . no
    H31E O1 2.7800 . 3_666 no
    H31F H4A 2.5200 . . no
loop_
    _geom_angle_atom_site_label_1
    _geom_angle_atom_site_label_2
    _geom_angle_atom_site_label_3
    _geom_angle_site_symmetry_1
    _geom_angle_site_symmetry_2
    _geom_angle_site_symmetry_3
    _geom_angle
    _geom_angle_publ_flag
    O1 C1 C2 . . . 122.4(2) no
    O1 C1 C6 . . . 120.7(2) no
    C2 C1 C6 . . . 116.8(2) no
    C1 C2 C3 . . . 122.8(2) no
    C2 C3 C4 . . . 121.9(2) no
    C2 C3 C31 . . . 122.2(2) no
    C4 C3 C31 . . . 115.9(2) no
    C3 C4 C5 . . . 112.6(2) no
    C4 C5 C6 . . . 110.2(2) no
    C4 C5 C11 . . . 111.9(2) no
    C6 C5 C11 . . . 114.5(2) no
    C1 C6 C5 . . . 112.8(2) no
    C5 C11 C12 . . . 119.3(2) no
    C5 C11 C16 . . . 123.8(2) no
    C12 C11 C16 . . . 116.9(2) no
    C11 C12 C13 . . . 122.1(3) no
    C12 C13 C14 . . . 120.6(3) no
    C13 C14 C15 . . . 117.8(2) no
    C13 C14 C21 . . . 121.1(2) no
    C15 C14 C21 . . . 121.1(2) no
    C14 C15 C16 . . . 121.4(2) no
    C11 C16 C15 . . . 121.2(2) no
    C1 C2 H2 . . . 119.00 no
    C3 C2 H2 . . . 119.00 no
    C3 C4 H4A . . . 109.00 no
    C3 C4 H4B . . . 109.00 no
    C5 C4 H4A . . . 109.00 no
    C5 C4 H4B . . . 109.00 no
    H4A C4 H4B . . . 108.00 no
    C4 C5 H5 . . . 107.00 no
    C6 C5 H5 . . . 107.00 no
    C11 C5 H5 . . . 107.00 no
    C1 C6 H6A . . . 109.00 no
    C1 C6 H6B . . . 109.00 no
    C5 C6 H6A . . . 109.00 no
    C5 C6 H6B . . . 109.00 no
    H6A C6 H6B . . . 108.00 no
    C11 C12 H12 . . . 119.00 no
    C13 C12 H12 . . . 119.00 no
    C12 C13 H13 . . . 120.00 no
    C14 C13 H13 . . . 120.00 no
    C14 C15 H15 . . . 119.00 no
    C16 C15 H15 . . . 119.00 no
    C11 C16 H16 . . . 119.00 no
    C15 C16 H16 . . . 119.00 no
    C14 C21 H21A . . . 109.00 no
    C14 C21 H21B . . . 109.00 no
    C14 C21 H21C . . . 109.00 no
    C14 C21 H21D . . . 109.00 no
    C14 C21 H21E . . . 109.00 no
    C14 C21 H21F . . . 109.00 no
    H21A C21 H21B . . . 109.00 no
    H21A C21 H21C . . . 110.00 no
    H21A C21 H21D . . . 141.00 no
    H21A C21 H21E . . . 56.00 no
    H21A C21 H21F . . . 56.00 no
    H21B C21 H21C . . . 109.00 no
    H21B C21 H21D . . . 56.00 no
    H21B C21 H21E . . . 141.00 no
    H21B C21 H21F . . . 56.00 no
    H21C C21 H21D . . . 56.00 no
    H21C C21 H21E . . . 56.00 no
    H21C C21 H21F . . . 141.00 no
    H21D C21 H21E . . . 109.00 no
    H21D C21 H21F . . . 109.00 no
    H21E C21 H21F . . . 110.00 no
    C3 C31 H31A . . . 109.00 no
    C3 C31 H31B . . . 109.00 no
    C3 C31 H31C . . . 109.00 no
    C3 C31 H31D . . . 109.00 no
    C3 C31 H31E . . . 109.00 no
    C3 C31 H31F . . . 109.00 no
    H31A C31 H31B . . . 109.00 no
    H31A C31 H31C . . . 109.00 no
    H31A C31 H31D . . . 141.00 no
    H31A C31 H31E . . . 56.00 no
    H31A C31 H31F . . . 56.00 no
    H31B C31 H31C . . . 109.00 no
    H31B C31 H31D . . . 56.00 no
    H31B C31 H31E . . . 141.00 no
    H31B C31 H31F . . . 56.00 no
    H31C C31 H31D . . . 56.00 no
    H31C C31 H31E . . . 56.00 no
    H31C C31 H31F . . . 141.00 no
    H31D C31 H31E . . . 109.00 no
    H31D C31 H31F . . . 109.00 no
    H31E C31 H31F . . . 109.00 no
loop_
    _geom_torsion_atom_site_label_1
    _geom_torsion_atom_site_label_2
    _geom_torsion_atom_site_label_3
    _geom_torsion_atom_site_label_4
    _geom_torsion_site_symmetry_1
    _geom_torsion_site_symmetry_2
    _geom_torsion_site_symmetry_3
    _geom_torsion_site_symmetry_4
    _geom_torsion
    _geom_torsion_publ_flag
    O1 C1 C2 C3 . . . . -179.1(3) no
    C6 C1 C2 C3 . . . . 3.3(4) no
    O1 C1 C6 C5 . . . . 149.3(2) no
    C2 C1 C6 C5 . . . . -33.1(3) no
    C1 C2 C3 C4 . . . . 3.3(4) no
    C1 C2 C3 C31 . . . . -174.4(2) no
    C2 C3 C4 C5 . . . . 19.3(3) no
    C31 C3 C4 C5 . . . . -162.8(2) no
    C3 C4 C5 C6 . . . . -47.3(3) no
    C3 C4 C5 C11 . . . . -175.9(2) no
    C4 C5 C6 C1 . . . . 54.2(3) no
    C11 C5 C6 C1 . . . . -178.6(2) no
    C4 C5 C11 C12 . . . . -61.2(3) no
    C4 C5 C11 C16 . . . . 120.6(3) no
    C6 C5 C11 C12 . . . . 172.5(2) no
    C6 C5 C11 C16 . . . . -5.7(4) no
    C5 C11 C12 C13 . . . . -178.0(3) no
    C16 C11 C12 C13 . . . . 0.4(4) no
    C5 C11 C16 C15 . . . . 177.0(2) no
    C12 C11 C16 C15 . . . . -1.3(4) no
    C11 C12 C13 C14 . . . . 0.6(4) no
    C12 C13 C14 C15 . . . . -0.7(4) no
    C12 C13 C14 C21 . . . . -179.8(3) no
    C13 C14 C15 C16 . . . . -0.3(4) no
    C21 C14 C15 C16 . . . . 178.9(2) no
    C14 C15 C16 C11 . . . . 1.3(4) no
loop_
    _geom_hbond_atom_site_label_D
    _geom_hbond_atom_site_label_H
    _geom_hbond_atom_site_label_A
    _geom_hbond_site_symmetry_A
    _geom_hbond_distance_DH
    _geom_hbond_distance_HA
    _geom_hbond_distance_DA
    _geom_hbond_angle_DHA
    _geom_hbond_publ_flag
    C2 H2 O1 3_766 0.95 2.48 3.425(3) 173 yes
    C5 H5 Cg 1_655 1.00 2.94 3.818(3) 147 yes
