# Supplementary material for: 3-Methyl-5-(4-methyl­phen­yl)cyclo­hex-2-enone
Source: Acta Crystallogr Sect E Struct Rep Online. 2008 May 14;64(Pt 6):o1066. doi: 10.1107/S1600536808013822 (PMC2961522; doi:10.1107/S1600536808013822)
Supplement: Supplementary file 2 [file e-64-o1066-Isup2.hkl]

#
# h,k,l, Fc-squared, Fo-squared, sigma(Fo-squared) and status flag
#
data_I
_shelx_title ' rts205 in P 21/n C14H16O Z=4'
_shelx_refln_list_code          4
_shelx_F_calc_maximum      101.86
_exptl_crystal_F_000       432.00
_reflns_d_resolution_high  0.8397
 
loop_
 _symmetry_equiv_pos_as_xyz
 'x, y, z'
 '-x+1/2, y+1/2, -z+1/2'
 '-x, -y, -z'
 'x-1/2, -y-1/2, z-1/2'
 
_cell_length_a     5.2623
_cell_length_b    11.1583
_cell_length_c    19.3341
_cell_angle_alpha  90.000
_cell_angle_beta   94.994
_cell_angle_gamma  90.000
 
_shelx_F_squared_multiplier     1.000
 
loop_
 _refln_index_h
 _refln_index_k
 _refln_index_l
 _refln_F_squared_calc
 _refln_F_squared_meas
 _refln_F_squared_sigma
 _refln_observed_status
   2   0   0        8.62        5.77      1.44 o
   4   0   0       98.62      107.25      6.28 o
   6   0   0      295.99      401.39    105.45 o
   1   1   0      207.05      146.26      2.99 o
   2   1   0      179.85      194.77      3.92 o
   3   1   0        9.37        9.14      1.44 o
   4   1   0       31.53       34.66      3.37 o
   5   1   0       46.38       41.89      4.82 o
   6   1   0       13.91       12.50      6.73 o
   0   2   0    10374.92    20601.36    677.76 o
   1   2   0     1671.47     1930.49     33.71 o
   2   2   0      173.93      160.23      3.91 o
   3   2   0        6.57        3.37      1.44 o
   4   2   0       21.38       13.47      2.89 o
   5   2   0       13.65       12.98      3.37 o
   6   2   0       17.29       13.46      7.69 o
   1   3   0     1892.81     2085.70     30.82 o
   2   3   0      438.87      467.66      7.98 o
   3   3   0       54.86       54.01      2.41 o
   4   3   0       13.14       16.35      2.89 o
   5   3   0        9.58       11.06      3.85 o
   6   3   0       33.05       37.53     17.32 o
   0   4   0      752.68      663.21     16.11 o
   1   4   0       96.77       99.45      2.43 o
   2   4   0      132.02       90.78      2.91 o
   3   4   0       15.51       14.43      2.40 o
   4   4   0       36.53       30.33      3.37 o
   5   4   0      118.55      144.88     16.90 o
   1   5   0      441.88      498.47      8.47 o
   2   5   0       85.71      115.53      3.87 o
   3   5   0       45.03       41.43      2.89 o
   4   5   0       14.65       16.83      3.85 o
   5   5   0       90.08       96.94     12.54 o
   0   6   0       39.75       34.70      3.37 o
   1   6   0       30.89       37.08      2.41 o
   2   6   0       44.71       51.08      3.37 o
   3   6   0       14.41       14.43      2.40 o
   4   6   0       82.45       91.64      6.27 o
   5   6   0      118.64      120.70     19.79 o
   1   7   0       38.29       49.13      2.89 o
   2   7   0       50.30       48.67      3.86 o
   3   7   0       73.81       52.57      3.86 o
   4   7   0      108.83      132.77     10.62 o
   5   7   0       82.71       87.73     22.17 o
   0   8   0       41.06       34.68      4.33 o
   1   8   0       29.80       30.80      3.37 o
   2   8   0       29.85       22.62      3.37 o
   3   8   0        0.21       -1.44      2.40 o
   4   8   0        0.61        1.44      2.88 o
   1   9   0      106.71      104.35      5.31 o
   2   9   0       22.16       25.49      3.85 o
   3   9   0       35.22       32.24      3.85 o
   4   9   0       90.44       96.93     21.22 o
   0  10   0       54.70       50.58      6.74 o
   1  10   0        4.73        4.81      2.88 o
   2  10   0       11.41        5.77      4.33 o
   3  10   0       27.41       20.20      6.25 o
   4  10   0        4.82        5.77      8.17 o
   1  11   0       82.59       86.80      7.72 o
   2  11   0        1.11        5.77      4.81 o
   3  11   0       17.10       13.46      6.73 o
   0  12   0        4.87       -4.33      5.77 o
   1  12   0       15.00       13.94      4.81 o
   2  12   0        7.34        4.81      4.81 o
   1  13   0        1.59        3.36      7.21 o
  -5   0   1      121.13      120.30     14.01 o
  -3   0   1      538.18      523.21     15.96 o
  -1   0   1     1255.78     1114.84     32.02 o
   1   0   1     5130.47     7551.97    176.91 o
   3   0   1      833.09      848.00     22.36 o
   5   0   1       13.39        4.33      5.29 o
  -6   1   1       36.68       36.57      9.62 o
  -5   1   1      173.50      215.97     14.04 o
  -4   1   1      230.70      240.83     10.22 o
  -3   1   1       14.47       17.32      1.92 o
  -2   1   1      102.97      126.75      3.40 o
  -1   1   1      402.49      396.12      8.25 o
   0   1   1     2579.21       -0.83      0.83 o
   1   1   1      548.68      579.02      9.47 o
   2   1   1      815.56      828.99     12.97 o
   3   1   1       73.81       71.00      2.90 o
   4   1   1       13.00        8.17      2.40 o
   5   1   1        7.54        6.25      2.88 o
   6   1   1       22.10       17.79      7.69 o
  -6   2   1        0.11        0.96      6.25 o
  -5   2   1       62.20       69.38      6.26 o
  -4   2   1       90.84      105.74      4.83 o
  -3   2   1        0.58       -0.96      1.92 o
  -2   2   1      202.24      170.94      3.92 o
  -1   2   1     2235.41     2582.16     37.41 o
   0   2   1      802.25      772.11     19.51 o
   1   2   1      178.47      168.17      3.45 o
   2   2   1      450.50      457.06      7.01 o
   3   2   1     1391.91     1418.26     28.29 o
   4   2   1       14.33       15.39      2.40 o
   5   2   1        6.62        8.17      2.88 o
   6   2   1        0.15       -5.77      5.77 o
  -6   3   1        0.39       -0.48      8.17 o
  -5   3   1      197.76      229.23     16.96 o
  -4   3   1       12.97        6.73      2.89 o
  -3   3   1       58.60       66.57      3.38 o
  -2   3   1      138.85      162.43      3.89 o
  -1   3   1       64.39       61.02      1.94 o
   0   3   1      337.05      306.82      6.05 o
   1   3   1      178.90      180.59      4.42 o
   2   3   1      198.54      250.68      4.89 o
   3   3   1       31.85       34.67      1.93 o
   4   3   1      600.04      664.48     21.79 o
   5   3   1       14.42        5.29      3.37 o
   6   3   1        2.96        5.77      7.21 o
  -5   4   1      110.02      126.48     14.97 o
  -4   4   1      132.43      136.89      7.26 o
  -3   4   1        6.12        7.69      2.40 o
  -2   4   1       22.64       22.62      1.93 o
  -1   4   1        9.27        9.62      1.44 o
   0   4   1      808.22      752.38     13.58 o
   1   4   1      113.01      129.23      3.40 o
   2   4   1      272.60      303.64      5.89 o
   3   4   1       86.95       88.88      2.90 o
   4   4   1      143.80      143.73      6.78 o
   5   4   1       29.34       26.94      5.29 o
  -5   5   1       29.44       21.17      5.29 o
  -4   5   1       34.65       36.10      3.85 o
  -3   5   1        2.00        2.88      1.44 o
  -2   5   1      240.49      216.90      5.86 o
  -1   5   1      258.73      253.25      4.91 o
   0   5   1     1214.43     1249.94     21.75 o
   1   5   1        1.54        3.36      1.44 o
   2   5   1      354.95      439.51     10.83 o
   3   5   1       15.88       17.31      1.92 o
   4   5   1      121.90      124.69      7.25 o
   5   5   1        6.12        5.29      4.33 o
  -5   6   1        0.45        3.84      4.32 o
  -4   6   1       12.31       10.58      3.37 o
  -3   6   1        4.34        4.81      1.92 o
  -2   6   1      665.34      731.73     17.01 o
  -1   6   1       10.64       14.43      2.40 o
   0   6   1       45.73       36.65      2.41 o
   1   6   1       18.07        9.62      2.41 o
   2   6   1        0.11       -0.96      1.44 o
   3   6   1        6.49        8.65      1.92 o
   4   6   1      202.90      209.49     10.67 o
   5   6   1        0.60        1.92      4.81 o
  -5   7   1       18.32       10.58      5.77 o
  -4   7   1        0.02        3.36      4.32 o
  -3   7   1       89.96       99.43      5.31 o
  -2   7   1       26.31       26.95      2.41 o
  -1   7   1       41.71       37.10      2.89 o
   0   7   1       18.35       13.95      2.41 o
   1   7   1       14.56       12.50      2.40 o
   2   7   1       77.85       83.01      4.34 o
   3   7   1        1.92        3.84      2.40 o
   4   7   1       34.33       38.02      5.29 o
   5   7   1        1.99        7.69      5.29 o
  -5   8   1        1.39       -1.92     10.09 o
  -4   8   1      134.38      155.10     16.91 o
  -3   8   1        4.91        4.33      2.88 o
  -2   8   1      121.62      131.52      6.77 o
  -1   8   1      512.07      561.81     17.29 o
   0   8   1      332.78      363.33     12.24 o
   1   8   1        4.74        0.00      2.40 o
   2   8   1       38.40       39.48      3.85 o
   3   8   1        8.08       10.09      2.88 o
   4   8   1       62.16       68.41      8.67 o
  -4   9   1       31.40       34.64      8.18 o
  -3   9   1       43.87       43.33      5.78 o
  -2   9   1       94.03      106.67      7.24 o
  -1   9   1      646.33      735.08     25.30 o
   0   9   1      222.19      261.48     10.21 o
   1   9   1        8.42       10.10      2.40 o
   2   9   1       69.90       56.89      5.30 o
   3   9   1        0.87        0.48      2.88 o
   4   9   1       26.34       25.49      7.70 o
  -4  10   1        0.46        4.81      7.69 o
  -3  10   1        0.76        0.96      4.32 o
  -2  10   1        0.35        3.36      3.84 o
  -1  10   1      270.67      320.61     15.08 o
   0  10   1       86.32       84.43      5.31 o
   1  10   1       37.64       35.62      3.85 o
   2  10   1        2.76        5.77      3.84 o
   3  10   1       29.74       24.05      5.29 o
   4  10   1        7.52       11.54      9.61 o
  -3  11   1        8.81       -0.48      4.81 o
  -2  11   1        8.68       12.02      5.29 o
  -1  11   1      136.42      133.88     10.15 o
   0  11   1        3.29        0.00      3.84 o
   1  11   1        1.11        0.96      3.36 o
   2  11   1        0.28        1.44      3.36 o
   3  11   1        8.56        2.40      4.33 o
  -2  12   1       12.93       12.50      6.25 o
  -1  12   1       15.48       15.39      5.77 o
   0  12   1        0.01        0.96      3.84 o
   1  12   1        0.32       -0.96      3.84 o
   2  12   1        0.35        0.96      4.81 o
  -1  13   1        3.41       -4.81      8.17 o
   0  13   1        3.01       -3.84      5.77 o
   1  13   1       13.83       21.15     11.54 o
  -6   0   2       73.99       76.14     24.09 o
  -4   0   2       32.83       30.33      3.37 o
  -2   0   2       79.29       61.05      2.91 o
   0   0   2     1365.72       -0.69      0.69 o
   2   0   2       82.88       73.16      2.91 o
   4   0   2        1.25        2.40      1.92 o
   6   0   2        0.56       -5.77      8.17 o
  -6   1   2        1.02        8.65      6.25 o
  -5   1   2      130.49      155.14     10.63 o
  -4   1   2        4.04       12.50      2.88 o
  -3   1   2        4.28        2.88      0.96 o
  -2   1   2       35.45       46.30      1.93 o
  -1   1   2     5592.58     8493.22    150.98 o
   0   1   2      206.56       -0.51      0.51 o
   1   1   2      311.46      317.53      5.05 o
   2   1   2       43.38       34.74      1.45 o
   3   1   2        2.42        2.40      1.44 o
   4   1   2      155.97      166.18      6.30 o
   5   1   2        1.50        1.44      2.40 o
   6   1   2        4.30        1.44      5.77 o
  -6   2   2        0.07       -6.73      6.73 o
  -5   2   2       77.46       91.13      7.71 o
  -4   2   2        9.71       11.06      2.88 o
  -3   2   2      191.70      223.44      6.33 o
  -2   2   2      213.99      209.33      4.90 o
  -1   2   2     1781.89     1958.69     29.05 o
   0   2   2     3106.85     3841.83     64.97 o
   1   2   2       81.30       85.53      1.94 o
   2   2   2      280.15      236.02      3.94 o
   3   2   2      413.80      441.28      8.88 o
   4   2   2      189.99      205.27      7.28 o
   5   2   2       21.00       15.39      3.85 o
   6   2   2        6.77       18.26      8.17 o
  -6   3   2        4.08        4.81      9.61 o
  -5   3   2       39.13       42.36      5.78 o
  -4   3   2       78.75       75.27      4.82 o
  -3   3   2        0.00       -1.44      1.92 o
  -2   3   2       39.93       67.02      1.93 o
  -1   3   2        5.56        2.89      0.96 o
   0   3   2      827.14      767.39     14.40 o
   1   3   2       51.14       32.38      1.93 o
   2   3   2      140.38      152.65      3.89 o
   3   3   2      116.11       97.29      2.90 o
   4   3   2       20.87       22.13      2.89 o
   5   3   2       39.19       41.88      5.78 o
   6   3   2        3.23        0.96      5.77 o
  -5   4   2       90.33       93.58     11.58 o
  -4   4   2       68.66       59.79      4.82 o
  -3   4   2       11.86        7.21      2.89 o
  -2   4   2      250.19      203.74      4.41 o
  -1   4   2        5.68        3.85      1.44 o
   0   4   2       82.43       74.17      2.91 o
   1   4   2     1202.46     1372.17     25.06 o
   2   4   2      489.11      498.50      8.96 o
   3   4   2        7.81        7.21      1.44 o
   4   4   2        0.00        5.29      2.88 o
   5   4   2        0.25       -2.88      3.84 o
  -5   5   2        3.04        4.33      4.33 o
  -4   5   2        9.71        2.40      2.88 o
  -3   5   2       51.56       58.31      3.37 o
  -2   5   2      183.32      229.19      5.84 o
  -1   5   2        5.79        1.92      1.44 o
   0   5   2      120.80       97.13      3.40 o
   1   5   2      394.51      441.18      9.42 o
   2   5   2       21.74       19.73      1.44 o
   3   5   2        7.12       10.09      2.40 o
   4   5   2      187.24      204.08     10.18 o
   5   5   2       46.88       46.70      9.63 o
  -5   6   2      125.97      152.12     24.63 o
  -4   6   2        2.14        5.29      3.36 o
  -3   6   2       93.52      101.89      4.35 o
  -2   6   2       64.13       71.88      3.38 o
  -1   6   2       74.63       62.31      2.90 o
   0   6   2       53.72       43.42      2.89 o
   1   6   2      904.03     1063.23     22.96 o
   2   6   2      105.94      120.43      4.35 o
   3   6   2       68.35       79.09      3.86 o
   4   6   2       87.93       99.86      7.72 o
   5   6   2       11.21        8.65      5.77 o
  -5   7   2       15.72       18.27      7.21 o
  -4   7   2       10.75       13.46      4.33 o
  -3   7   2        0.52       -1.44      2.40 o
  -2   7   2      124.16      145.65      5.32 o
  -1   7   2      119.81      113.76      4.36 o
   0   7   2       48.45       45.79      2.89 o
   1   7   2       17.30       14.91      2.41 o
   2   7   2      138.10      147.20      6.78 o
   3   7   2      178.63      177.40      6.79 o
   4   7   2       50.76       44.30      3.85 o
   5   7   2        5.84        1.92      5.77 o
  -5   8   2        3.07        8.17      8.65 o
  -4   8   2       19.94       31.74      5.29 o
  -3   8   2      178.65      189.43      9.69 o
  -2   8   2       20.64       24.05      2.41 o
  -1   8   2       29.55       28.88      2.89 o
   0   8   2       26.87       22.62      2.89 o
   1   8   2        0.89        1.92      2.40 o
   2   8   2        0.54       -3.36      3.36 o
   3   8   2        0.05       -0.96      2.88 o
   4   8   2        2.36        2.40      2.88 o
  -4   9   2        2.52       -3.84      3.84 o
  -3   9   2       30.51       29.35      4.33 o
  -2   9   2        6.67       11.54      4.33 o
  -1   9   2      320.32      375.93     14.16 o
   0   9   2      210.57      221.48      8.74 o
   1   9   2        4.32        1.92      2.40 o
   2   9   2       59.99       51.08      4.82 o
   3   9   2        8.78        4.81      2.88 o
   4   9   2        0.06       -0.96      4.32 o
  -4  10   2        1.74        5.77      6.73 o
  -3  10   2        8.69        7.69      5.29 o
  -2  10   2        5.39       -0.48      3.85 o
  -1  10   2      183.22      211.76     10.66 o
   0  10   2      204.55      228.49     10.67 o
   1  10   2       27.87       24.54      3.85 o
   2  10   2       41.95       32.25      4.81 o
   3  10   2       19.89       17.79      4.81 o
   4  10   2        0.06       -6.25      8.17 o
  -3  11   2        2.95        6.25      5.77 o
  -2  11   2       63.56       72.75     14.45 o
  -1  11   2       15.12       18.27      4.33 o
   0  11   2      233.78      257.24     16.99 o
   1  11   2        1.68        4.32      3.36 o
   2  11   2       81.61       80.99     13.98 o
   3  11   2       17.68       20.20      6.25 o
  -2  12   2        6.67       -2.88      5.29 o
  -1  12   2       26.13       26.46      6.25 o
   0  12   2       14.02       10.58      4.33 o
   1  12   2       19.18       20.68      5.29 o
   2  12   2        0.30        1.92      6.25 o
  -1  13   2       17.66       29.33     15.87 o
   0  13   2        0.56        2.88      6.73 o
   1  13   2        5.08       -6.25      6.73 o
  -5   0   3       98.98      106.66     11.10 o
  -3   0   3       67.53       45.38      3.38 o
  -1   0   3     2895.43     3473.86     83.39 o
   1   0   3     1016.24     1015.59     20.97 o
   3   0   3     1310.94     1482.64     38.07 o
   5   0   3       22.01       16.35      5.29 o
  -6   1   3        1.04       -1.92      5.29 o
  -5   1   3        4.68        5.77      2.88 o
  -4   1   3      212.25      186.14      7.78 o
  -3   1   3       49.24       30.38      1.45 o
  -2   1   3      261.52      278.94      5.42 o
  -1   1   3     4120.28     5636.39    100.96 o
   0   1   3      241.32      229.64      6.58 o
   1   1   3      122.59      145.29      2.94 o
   2   1   3     1044.46     1191.68     17.86 o
   3   1   3        0.56       -0.48      1.44 o
   4   1   3        0.35       -0.96      1.44 o
   5   1   3      102.42      105.70      7.72 o
   6   1   3        9.32        9.61      6.25 o
  -6   2   3       34.27       35.12     13.95 o
  -5   2   3       87.70      103.23      8.68 o
  -4   2   3       21.63       16.84      2.89 o
  -3   2   3       26.47       32.73      2.41 o
  -2   2   3       50.16       28.97      1.93 o
  -1   2   3     2458.16     2743.33     41.61 o
   0   2   3       31.04       34.78      1.45 o
   1   2   3       71.23       53.34      1.94 o
   2   2   3       47.29       52.11      1.93 o
   3   2   3       35.06       32.75      1.93 o
   4   2   3      432.61      490.15     15.72 o
   5   2   3       38.00       35.14      3.85 o
   6   2   3        3.90        3.36      5.29 o
  -6   3   3       34.45       50.04     27.91 o
  -5   3   3      120.15      138.62     11.11 o
  -4   3   3      362.49      369.04     15.66 o
  -3   3   3      354.58      417.19     10.81 o
  -2   3   3      510.38      581.49      8.51 o
  -1   3   3       33.99       45.34      1.45 o
   0   3   3        4.39        2.40      0.96 o
   1   3   3      433.30      407.69      9.55 o
   2   3   3       17.80       17.80      1.92 o
   3   3   3      246.53      252.22      6.34 o
   4   3   3       11.07        8.17      2.40 o
   5   3   3       32.23       37.53      5.29 o
  -5   4   3       56.15       48.17      7.22 o
  -4   4   3        5.04        2.88      2.88 o
  -3   4   3        6.86       12.02      2.88 o
  -2   4   3      148.40      138.00      3.40 o
  -1   4   3      528.26      556.40      9.07 o
   0   4   3      243.57      233.94      4.93 o
   1   4   3      634.66      636.86     14.73 o
   2   4   3        0.95       -0.96      1.44 o
   3   4   3       75.13       96.05      3.86 o
   4   4   3      320.50      363.03     13.66 o
   5   4   3       12.57       17.79      4.33 o
  -5   5   3      128.52      139.12     16.42 o
  -4   5   3        9.30       10.10      3.37 o
  -3   5   3       17.92       25.49      2.89 o
  -2   5   3        3.18        2.88      1.44 o
  -1   5   3      629.59      608.21     10.59 o
   0   5   3      155.38      182.58      4.38 o
   1   5   3      803.53      942.75     19.39 o
   2   5   3       53.45       51.60      2.41 o
   3   5   3       18.03       12.51      2.40 o
   4   5   3       28.79       25.98      3.85 o
   5   5   3       54.97       59.23     10.59 o
  -5   6   3        9.72       12.50      4.81 o
  -4   6   3        1.75        5.29      2.88 o
  -3   6   3       31.81       35.14      2.89 o
  -2   6   3       50.32       52.54      2.41 o
  -1   6   3      230.82      222.63      5.86 o
   0   6   3        0.73       -1.44      1.44 o
   1   6   3        2.37        0.48      1.92 o
   2   6   3        0.28       -1.44      1.92 o
   3   6   3        6.09        8.65      1.92 o
   4   6   3      242.31      279.75     19.91 o
   5   6   3       38.53       39.94     10.11 o
  -5   7   3        2.39       -0.96      6.25 o
  -4   7   3       14.46       17.31      4.81 o
  -3   7   3       18.68       18.76      2.89 o
  -2   7   3      218.20      223.72      7.78 o
  -1   7   3       28.52       25.03      2.89 o
   0   7   3      458.34      488.94     11.87 o
   1   7   3       60.67       65.59      3.38 o
   2   7   3       57.80       42.90      3.37 o
   3   7   3      167.03      192.30      7.27 o
   4   7   3       40.16       28.40      4.33 o
   5   7   3        1.04        7.69      7.69 o
  -4   8   3       26.52       24.05      4.81 o
  -3   8   3        5.29        4.81      2.88 o
  -2   8   3        3.61        1.44      1.92 o
  -1   8   3       10.96        6.73      2.40 o
   0   8   3       13.64       12.50      2.40 o
   1   8   3       25.73       25.02      2.89 o
   2   8   3       17.68       14.43      3.37 o
   3   8   3        0.54        0.96      2.88 o
   4   8   3       28.99       19.72      4.81 o
  -4   9   3       25.87       31.27      8.66 o
  -3   9   3        0.04       -0.96      3.36 o
  -2   9   3       22.42       25.01      3.37 o
  -1   9   3      137.51      145.63      6.77 o
   0   9   3      193.51      198.47      7.76 o
   1   9   3        5.20        5.77      2.40 o
   2   9   3       33.94       36.58      4.33 o
   3   9   3       49.47       49.12      6.26 o
   4   9   3        4.76        7.69      4.81 o
  -4  10   3        0.41       -2.88      6.73 o
  -3  10   3        8.77        2.88      4.33 o
  -2  10   3       54.14       66.47      5.78 o
  -1  10   3       22.34       22.61      3.85 o
   0  10   3      465.99      552.70     23.07 o
   1  10   3       94.85       96.52      5.79 o
   2  10   3       24.14       20.20      3.85 o
   3  10   3       11.38       15.86      4.33 o
  -3  11   3        0.75        3.84      5.77 o
  -2  11   3       16.14       22.60      5.77 o
  -1  11   3       32.19       23.58      4.81 o
   0  11   3       76.75       79.55      6.75 o
   1  11   3        5.32        6.25      3.36 o
   2  11   3       27.75       24.05      5.77 o
   3  11   3        6.31       10.09      7.21 o
  -2  12   3        5.19        0.96      4.81 o
  -1  12   3       53.04       45.75      8.19 o
   0  12   3        7.70        4.33      4.33 o
   1  12   3        7.62       14.90      5.29 o
   2  12   3       21.60       21.16     12.02 o
  -1  13   3        6.57        0.96      6.25 o
   0  13   3        0.67        7.21      6.73 o
  -6   0   4       15.64        6.25      7.69 o
  -4   0   4       22.93       14.91      2.89 o
  -2   0   4      744.98      777.32     20.56 o
   0   0   4      449.46      392.09     21.87 o
   2   0   4      924.85      986.36     20.25 o
   4   0   4       23.53       18.76      3.85 o
   6   0   4       14.61       22.60     12.98 o
  -6   1   4       16.06       12.02      6.25 o
  -5   1   4        3.86        3.84      2.88 o
  -4   1   4       14.49       23.56      1.92 o
  -3   1   4        0.00        1.44      1.44 o
  -2   1   4     1907.32     2280.99     39.82 o
   0   1   4      994.06      996.96     19.01 o
   1   1   4      225.03      211.16      3.96 o
   2   1   4      187.24      220.28      3.91 o
   3   1   4      142.43      158.58      4.36 o
   4   1   4      132.17      134.98      4.84 o
   5   1   4      348.55      415.50     24.38 o
   6   1   4        0.60       -1.92      4.81 o
  -6   2   4        2.26       -8.17      8.17 o
  -5   2   4        7.34        7.69      3.85 o
  -4   2   4        2.36       -0.48      2.40 o
  -3   2   4      341.96      408.79      9.83 o
  -2   2   4      535.76      453.72      9.05 o
  -1   2   4       23.57       41.93      1.45 o
   0   2   4     1118.07     1208.10     19.94 o
   1   2   4        8.73       10.10      0.96 o
   2   2   4       30.72       18.79      1.45 o
   3   2   4       20.76       17.32      1.44 o
   4   2   4      158.70      176.31      5.81 o
   5   2   4      158.88      177.54     16.45 o
  -6   3   4       23.82       28.86     17.31 o
  -5   3   4        1.23        1.44      3.84 o
  -4   3   4        2.30        5.77      3.36 o
  -3   3   4       29.49       26.96      1.93 o
  -2   3   4      244.00      279.82      4.90 o
  -1   3   4      567.54      560.10      9.16 o
   0   3   4      506.60      478.66      8.65 o
   1   3   4       19.38       25.04      1.44 o
   2   3   4        4.38        3.36      1.44 o
   3   3   4       10.32        6.73      1.92 o
   4   3   4      106.06      107.23      4.83 o
   5   3   4        3.99        5.29      3.36 o
  -5   4   4        2.67       -0.48      2.40 o
  -4   4   4       31.51       31.76      2.89 o
  -3   4   4      101.86      108.77      3.87 o
  -2   4   4      649.95      684.35     12.08 o
  -1   4   4       80.11       76.47      2.42 o
   0   4   4       89.81      101.79      2.91 o
   1   4   4      196.84      195.50      5.87 o
   2   4   4       63.35       55.03      2.41 o
   3   4   4       75.97       68.53      3.86 o
   4   4   4      387.15      481.02     21.04 o
   5   4   4       22.42       22.61      4.81 o
  -5   5   4      107.02      131.76     21.24 o
  -4   5   4        0.72        5.77      2.88 o
  -3   5   4       20.27       29.83      2.41 o
  -2   5   4        1.33        0.96      1.44 o
  -1   5   4       39.65       32.29      1.93 o
   0   5   4      854.16      950.62     16.43 o
   1   5   4     1077.26     1179.63     21.78 o
   2   5   4       25.14       32.73      1.93 o
   3   5   4        3.82        6.25      1.92 o
   4   5   4      118.42      129.00      7.73 o
   5   5   4        6.55        9.61      4.33 o
  -5   6   4       16.49       12.02      5.29 o
  -4   6   4       32.36       24.06      3.85 o
  -3   6   4       14.52       12.02      2.40 o
  -2   6   4        0.39       -1.44      1.44 o
  -1   6   4       85.65       67.18      2.90 o
   0   6   4      513.86      642.14     14.93 o
   1   6   4       56.61       77.17      3.86 o
   2   6   4       22.24       26.94      2.41 o
   3   6   4       33.39       36.58      2.89 o
   4   6   4      113.72      119.28      8.21 o
   5   6   4        2.07        2.40      3.84 o
  -5   7   4        9.01        9.61      7.69 o
  -4   7   4        6.78        5.29      3.85 o
  -3   7   4       16.61       18.27      2.89 o
  -2   7   4       88.40       85.47      4.35 o
  -1   7   4      164.55      175.67      5.34 o
   0   7   4        7.88        4.33      1.92 o
   1   7   4        0.18        1.44      2.40 o
   2   7   4        6.20        1.92      2.40 o
   3   7   4        0.00        0.96      2.40 o
   4   7   4      202.63      226.79     21.32 o
   5   7   4        0.11       -0.48      5.77 o
  -4   8   4       35.26       27.91      4.81 o
  -3   8   4       61.25       55.41      4.34 o
  -2   8   4       82.40       85.41      4.34 o
  -1   8   4        0.45        0.00      2.40 o
   0   8   4       84.99       93.18      4.83 o
   1   8   4        1.59        2.88      2.88 o
   2   8   4       54.28       47.22      4.34 o
   3   8   4      285.63      337.24     20.93 o
   4   8   4        0.07        3.84      3.36 o
  -4   9   4        1.32        1.92      4.81 o
  -3   9   4        2.04        6.25      3.84 o
  -2   9   4        7.75        6.73      2.40 o
  -1   9   4       19.55       16.83      2.89 o
   0   9   4        7.71        8.65      2.88 o
   1   9   4       65.21       57.85      4.34 o
   2   9   4       39.18       30.81      3.85 o
   3   9   4       96.83      106.63     11.58 o
   4   9   4        0.22        2.40      5.29 o
  -4  10   4        0.00       -3.84      7.69 o
  -3  10   4        1.51        5.77      4.32 o
  -2  10   4        0.86       -2.40      2.88 o
  -1  10   4      109.74      112.52      6.76 o
   0  10   4        0.82       -1.92      2.88 o
   1  10   4       22.32       21.16      3.85 o
   2  10   4       66.14       69.87      6.75 o
   3  10   4        1.19       -4.32      4.32 o
  -3  11   4        4.27        2.40      5.77 o
  -2  11   4       13.95       12.02      4.33 o
  -1  11   4       37.64       37.06      6.26 o
   0  11   4        0.69        4.32      3.84 o
   1  11   4       52.78       59.23      7.22 o
   2  11   4        6.13        4.81      4.81 o
   3  11   4        3.59        9.61      8.17 o
  -2  12   4       14.99       17.79      9.14 o
  -1  12   4       17.54       12.02      5.29 o
   0  12   4       11.52       11.06      4.81 o
   1  12   4       22.35       27.41      6.73 o
   2  12   4        0.08       -9.13      9.13 o
   0  13   4        0.03       -7.69      7.69 o
  -5   0   5       22.62       19.24      4.81 o
  -3   0   5        4.22       -2.88      2.88 o
  -1   0   5       64.61       54.76      4.36 o
   1   0   5     3936.05     5125.18    109.36 o
   3   0   5        0.15       -1.92      1.92 o
   5   0   5        0.02       -1.92      3.36 o
  -6   1   5        1.30        3.36      6.73 o
  -5   1   5       55.09       62.14      6.26 o
  -4   1   5        3.24       -0.48      1.44 o
  -3   1   5        3.18        8.65      1.92 o
  -2   1   5        0.65        4.81      1.44 o
  -1   1   5     2909.68     3475.75     58.81 o
   0   1   5     1513.24     1567.44     28.88 o
   1   1   5       76.08       75.14      2.42 o
   2   1   5     3940.78     5384.74     73.64 o
   3   1   5       88.28      115.96      3.38 o
   4   1   5        8.66        6.73      1.92 o
   5   1   5       16.70       17.79      2.89 o
  -6   2   5       26.44       20.68     17.80 o
  -5   2   5       33.68       26.47      4.33 o
  -4   2   5        1.98        1.44      2.40 o
  -3   2   5       10.53        4.33      1.92 o
  -2   2   5       51.66       60.81      2.41 o
  -1   2   5        2.28        1.44      0.96 o
   0   2   5      271.23      250.95      4.47 o
   1   2   5        5.80        8.65      0.96 o
   2   2   5     1111.48     1157.43     16.68 o
   3   2   5      130.89      129.33      3.39 o
   4   2   5        7.03        4.33      1.92 o
   5   2   5        0.08       -0.48      2.40 o
  -6   3   5       63.61       94.41     50.09 o
  -5   3   5       24.52       28.38      4.81 o
  -4   3   5        3.46        1.92      2.88 o
  -3   3   5      117.72      127.78      4.36 o
  -2   3   5      165.77      158.20      3.89 o
  -1   3   5      677.56      700.64     11.77 o
   0   3   5     2831.62     3453.24     52.50 o
   1   3   5       13.01       23.57      1.44 o
   2   3   5      295.83      271.02      6.38 o
   3   3   5       12.28       13.95      1.92 o
   4   3   5       36.05       34.66      2.41 o
   5   3   5       25.30       25.49      4.81 o
  -5   4   5        0.02        6.25      3.36 o
  -4   4   5        2.24        3.36      1.92 o
  -3   4   5       75.33       61.30      3.38 o
  -2   4   5      238.57      240.44      5.86 o
  -1   4   5      203.71      221.46      4.40 o
   0   4   5        0.54       -0.48      0.96 o
   1   4   5      541.20      580.42     12.04 o
   2   4   5        1.72        3.84      1.44 o
   3   4   5      864.38      915.01     28.19 o
   4   4   5      153.35      175.68      8.23 o
   5   4   5        8.11        6.73      3.85 o
  -5   5   5        1.72        2.40      4.32 o
  -4   5   5       11.18        4.33      2.88 o
  -3   5   5      104.38      101.49      4.35 o
  -2   5   5       11.44        8.17      1.92 o
  -1   5   5       18.17       10.59      1.44 o
   0   5   5       63.42       46.36      2.41 o
   1   5   5      171.20      176.60      5.84 o
   2   5   5       31.00       29.37      1.93 o
   3   5   5      307.93      312.52     10.74 o
   4   5   5        5.64        5.29      1.92 o
   5   5   5       24.22       25.49      6.25 o
  -5   6   5       29.33       26.94      7.70 o
  -4   6   5       71.24       77.61      7.23 o
  -3   6   5      171.00      194.38      6.79 o
  -2   6   5        0.64        1.44      1.44 o
  -1   6   5      111.59       99.23      3.39 o
   0   6   5        1.99        1.92      1.92 o
   1   6   5      405.78      480.22     12.33 o
   2   6   5       94.62       83.10      3.38 o
   3   6   5      195.89      210.58      8.25 o
   4   6   5       65.81       72.28      5.78 o
   5   6   5       14.23        8.65      5.29 o
  -5   7   5        3.64        4.33      6.73 o
  -4   7   5        0.46        2.40      3.36 o
  -3   7   5      278.36      311.16     11.20 o
  -2   7   5       83.73       73.37      3.86 o
  -1   7   5       25.67       22.62      2.41 o
   0   7   5       33.24       21.19      2.41 o
   1   7   5        4.13        6.73      2.40 o
   2   7   5        6.35        6.25      1.92 o
   3   7   5      552.44      621.95     25.63 o
   4   7   5       64.63       67.45      7.23 o
   5   7   5        0.24       -0.96      5.77 o
  -4   8   5       50.59       64.52     11.56 o
  -3   8   5       50.90       53.94      4.33 o
  -2   8   5      615.42      731.22     23.76 o
  -1   8   5      316.98      349.84     12.70 o
   0   8   5       28.38       27.43      2.89 o
   1   8   5        9.18        8.17      2.88 o
   2   8   5       19.42       10.10      2.89 o
   3   8   5        6.77        3.85      2.88 o
   4   8   5       72.51       77.10     13.01 o
  -4   9   5       17.75       19.23      6.73 o
  -3   9   5        7.99        3.85      3.36 o
  -2   9   5      140.90      169.76      8.71 o
  -1   9   5      117.70      136.28      6.77 o
   0   9   5       17.09       11.54      2.89 o
   1   9   5       75.75       80.06      4.82 o
   2   9   5       43.59       33.22      3.85 o
   3   9   5        0.22        7.21      3.36 o
   4   9   5       38.89       49.09     23.10 o
  -4  10   5       23.21       39.44     26.93 o
  -3  10   5        2.31        5.29      3.84 o
  -2  10   5       79.53       83.41      7.23 o
  -1  10   5       41.19       56.81      5.78 o
   0  10   5       33.02       35.13      3.85 o
   1  10   5       34.11       41.87      4.81 o
   2  10   5        1.08        3.36      3.36 o
   3  10   5        0.92       -3.36      3.36 o
  -3  11   5        2.00        7.21      6.25 o
  -2  11   5      102.69      131.24     21.23 o
  -1  11   5        8.26        8.17      3.85 o
   0  11   5        3.68        5.29      3.36 o
   1  11   5        2.23        6.73      3.36 o
   2  11   5        3.61        5.29      3.84 o
   3  11   5       60.61       19.75     23.60 o
  -2  12   5       25.13       18.76      9.62 o
  -1  12   5       34.16       24.54      6.26 o
   0  12   5        0.03        2.88      4.81 o
   1  12   5       10.09       10.09      4.81 o
   2  12   5        0.35        0.00      8.17 o
  -6   0   6      184.16      238.06    106.94 o
  -4   0   6       28.42       23.58      3.85 o
  -2   0   6     1736.67     2087.08     52.60 o
   0   0   6     1365.38     1338.64     39.14 o
   2   0   6        7.02       17.31      1.92 o
   4   0   6      104.46      108.19      6.76 o
  -6   1   6        7.88       13.94     13.94 o
  -5   1   6       53.34       58.76      5.78 o
  -4   1   6       60.67       75.20      3.86 o
  -3   1   6       16.88       13.95      2.41 o
  -2   1   6      217.46      167.35      4.40 o
  -1   1   6      131.02      117.98      2.93 o
   0   1   6      222.50      176.24      3.95 o
   1   1   6      417.51      471.90      8.52 o
   2   1   6      904.21     1095.74     16.43 o
   3   1   6        5.00        3.85      1.44 o
   4   1   6        7.51        4.33      1.92 o
   5   1   6       20.26       20.20      3.37 o
  -6   2   6       37.54       37.05     21.17 o
  -5   2   6        9.01        8.65      4.33 o
  -4   2   6        2.88        3.36      1.44 o
  -3   2   6      109.74      119.99      4.35 o
  -2   2   6      383.97      375.88      6.93 o
  -1   2   6     2999.73     3620.93     52.56 o
   0   2   6      443.42      423.82      8.06 o
   1   2   6       30.91       31.33      1.45 o
   2   2   6        4.82        0.96      0.96 o
   3   2   6        2.07        0.00      1.44 o
   4   2   6        6.74        7.21      1.92 o
   5   2   6        5.72        3.85      1.92 o
  -6   3   6        9.55       -7.21     17.30 o
  -5   3   6        1.04        1.92      3.84 o
  -4   3   6        2.16        7.69      1.92 o
  -3   3   6        0.97        0.48      1.44 o
  -2   3   6     1599.27     1806.85     32.12 o
  -1   3   6      882.56      903.49     14.51 o
   0   3   6      537.81      533.67      9.10 o
   1   3   6       89.43       72.64      3.39 o
   2   3   6       38.45       45.29      2.41 o
   3   3   6        4.06        5.29      1.44 o
   4   3   6      136.21      157.18      6.77 o
   5   3   6        3.72       -2.88      3.36 o
  -5   4   6       18.91       18.27      4.33 o
  -4   4   6        0.82       -1.92      1.92 o
  -3   4   6        0.13        1.44      1.92 o
  -2   4   6        5.73        1.44      1.44 o
  -1   4   6      441.12      419.36      7.46 o
   0   4   6      246.12      305.13      5.89 o
   1   4   6        9.68        9.62      0.96 o
   2   4   6       14.19       19.72      1.44 o
   3   4   6        9.75        7.21      1.92 o
   4   4   6      262.10      312.69     14.10 o
   5   4   6        3.41        1.44      3.84 o
  -5   5   6       30.91       28.87      6.74 o
  -4   5   6        4.35        1.92      2.88 o
  -3   5   6       17.79        8.66      2.40 o
  -2   5   6        0.14        0.00      1.92 o
  -1   5   6      385.07      408.76      8.89 o
   0   5   6     1615.60     1960.23     32.13 o
   1   5   6      481.68      488.00     11.91 o
   2   5   6      145.26      134.27      4.36 o
   3   5   6      126.05      117.53      5.80 o
   4   5   6        7.40        4.33      2.40 o
   5   5   6       13.20       11.54      4.81 o
  -5   6   6        6.24       -3.36      5.29 o
  -4   6   6        2.31        1.92      3.36 o
  -3   6   6        0.47        0.00      1.92 o
  -2   6   6       45.80       44.81      2.41 o
  -1   6   6       98.01       97.67      3.38 o
   0   6   6        6.59        4.33      1.44 o
   1   6   6        5.94        5.77      1.44 o
   2   6   6      211.62      197.39      6.81 o
   3   6   6        6.80        4.33      2.40 o
   4   6   6        0.73        3.84      2.40 o
   5   6   6        5.00        4.33      5.29 o
  -5   7   6        1.27       -0.48      8.17 o
  -4   7   6       57.75       59.73      7.71 o
  -3   7   6        0.67       -0.48      1.92 o
  -2   7   6      291.23      314.71      9.76 o
  -1   7   6      222.77      188.83      6.33 o
   0   7   6      109.52      114.14      5.32 o
   1   7   6        3.47        1.44      1.92 o
   2   7   6        4.55        1.92      1.44 o
   3   7   6        1.49        6.25      2.40 o
   4   7   6       31.44       30.79      4.81 o
  -4   8   6        9.35       14.90      5.29 o
  -3   8   6       79.17       88.73      6.75 o
  -2   8   6       38.47       46.22      3.37 o
  -1   8   6      161.48      153.12      6.78 o
   0   8   6        1.77        0.00      2.40 o
   1   8   6        4.17        5.77      2.40 o
   2   8   6       24.82       17.80      2.41 o
   3   8   6       91.38       99.86      7.72 o
   4   8   6        5.07        7.21      3.84 o
  -4   9   6       36.81       35.13      9.14 o
  -3   9   6        1.65        2.40      3.36 o
  -2   9   6       12.33       12.02      2.88 o
  -1   9   6       67.64       60.74      4.82 o
   0   9   6      147.34      159.71      6.78 o
   1   9   6       39.94       31.77      3.37 o
   2   9   6        3.79        0.96      2.40 o
   3   9   6        6.49        5.29      2.40 o
   4   9   6        4.25       -8.17     12.01 o
  -3  10   6       17.73       13.46      4.81 o
  -2  10   6       15.97       24.04      4.81 o
  -1  10   6      112.51      102.86      8.21 o
   0  10   6        1.17        3.36      3.36 o
   1  10   6      233.35      271.35     18.45 o
   2  10   6        0.17       -0.96      2.88 o
   3  10   6       14.45       13.46      4.81 o
  -3  11   6        8.20        8.17      5.77 o
  -2  11   6        3.03        3.84      3.84 o
  -1  11   6       52.14       37.08      5.78 o
   0  11   6        0.61        0.00      3.36 o
   1  11   6       13.43       12.98      3.85 o
   2  11   6        1.62       -1.92      3.84 o
  -2  12   6       38.65       47.16     18.29 o
  -1  12   6       19.35       14.43      5.29 o
   0  12   6        7.15        0.00      4.33 o
   1  12   6       58.46       64.53     13.48 o
  -5   0   7       85.68       94.05      9.16 o
  -3   0   7        0.05        0.96      2.88 o
  -1   0   7      893.94      818.05     24.04 o
   1   0   7     1904.35     2574.85     71.27 o
   3   0   7       66.00       54.99      3.86 o
   5   0   7        8.74        6.25      3.85 o
  -6   1   7      105.08      168.36    151.48 o
  -5   1   7        7.73        7.21      2.40 o
  -4   1   7       20.19       23.09      2.89 o
  -3   1   7       57.20       79.09      3.86 o
  -2   1   7      838.33      944.03     17.40 o
  -1   1   7       13.04       11.07      1.92 o
   0   1   7      759.45      726.95     13.48 o
   1   1   7      508.63      592.88     10.06 o
   2   1   7       25.01       26.00      1.93 o
   3   1   7        2.62        6.73      1.44 o
   4   1   7       14.73       16.83      2.40 o
   5   1   7       14.55       11.06      2.88 o
  -6   2   7       24.39       43.29     40.88 o
  -5   2   7       64.33       51.07      7.23 o
  -4   2   7       35.94       34.66      3.37 o
  -3   2   7      357.37      462.45     12.27 o
  -2   2   7      150.99      152.13      3.89 o
  -1   2   7       73.86       60.48      1.94 o
   0   2   7      326.00      326.34      6.45 o
   1   2   7      195.71      232.64      5.86 o
   2   2   7        7.87        7.21      1.44 o
   3   2   7       60.35       77.63      3.38 o
   4   2   7      253.62      299.54     12.16 o
   5   2   7       14.57       12.02      3.37 o
  -5   3   7       14.74       18.27      4.33 o
  -4   3   7        0.67        1.92      2.40 o
  -3   3   7      112.43      105.93      4.35 o
  -2   3   7      444.81      424.26     10.41 o
  -1   3   7        2.20        2.40      0.96 o
   0   3   7       17.83       16.85      0.96 o
   1   3   7       43.99       43.40      2.89 o
   2   3   7       94.90       93.81      3.39 o
   3   3   7      584.73      667.86     17.85 o
   4   3   7       42.33       37.07      2.89 o
   5   3   7        0.91        2.88      2.40 o
  -5   4   7       34.40       35.61      5.29 o
  -4   4   7       24.94       23.09      2.41 o
  -3   4   7      291.86      325.22     10.25 o
  -2   4   7        0.33        3.84      1.44 o
  -1   4   7      443.13      468.26      7.95 o
   0   4   7     1553.39     1771.26     29.53 o
   1   4   7       15.27       10.58      1.92 o
   2   4   7        0.07        0.00      1.44 o
   3   4   7      158.95      182.67      7.27 o
   4   4   7        4.89        5.29      2.40 o
   5   4   7        0.85       -0.96      4.32 o
  -5   5   7       14.54       12.50      4.81 o
  -4   5   7       16.37       11.54      2.40 o
  -3   5   7      101.37       99.52      4.83 o
  -2   5   7       35.84       45.27      2.89 o
  -1   5   7      199.36      214.31      5.36 o
   0   5   7       44.68       67.97      2.89 o
   1   5   7        6.15       10.10      1.44 o
   2   5   7       24.12       21.65      2.41 o
   3   5   7     1217.63     1491.27     55.50 o
   4   5   7       54.51       48.65      4.82 o
   5   5   7        1.13        1.44      3.84 o
  -5   6   7        1.02       -0.48      4.81 o
  -4   6   7        1.98        0.48      2.40 o
  -3   6   7       58.02       71.80      3.86 o
  -2   6   7        6.64        4.33      2.40 o
  -1   6   7      255.11      278.68      6.83 o
   0   6   7        8.65       11.06      2.40 o
   1   6   7       59.75       71.37      3.38 o
   2   6   7       42.84       40.94      2.89 o
   3   6   7      120.90      122.75      7.25 o
   4   6   7       62.79       77.09      9.15 o
   5   6   7        1.33        0.00      5.77 o
  -5   7   7        5.69        8.17      7.21 o
  -4   7   7        9.72        4.33      2.88 o
  -3   7   7        0.74       -0.96      2.40 o
  -2   7   7       18.55       16.83      1.92 o
  -1   7   7       32.01       24.07      2.41 o
   0   7   7        0.13       -0.48      1.92 o
   1   7   7       41.66       39.49      2.89 o
   2   7   7       47.76       49.61      2.41 o
   3   7   7      189.58      197.72      9.69 o
   4   7   7        9.13        7.21      2.88 o
  -4   8   7        8.63       12.50      4.33 o
  -3   8   7       32.48       31.76      4.33 o
  -2   8   7       19.91       18.76      2.89 o
  -1   8   7       63.48       64.60      3.86 o
   0   8   7        3.43        4.33      2.40 o
   1   8   7        2.23        0.48      2.40 o
   2   8   7        0.20        0.00      1.44 o
   3   8   7       14.91       14.91      2.88 o
   4   8   7        1.04        0.48      3.84 o
  -4   9   7        5.02       10.57      5.77 o
  -3   9   7        3.13        0.00      3.36 o
  -2   9   7       17.06       15.39      2.89 o
  -1   9   7       20.45       24.53      3.37 o
   0   9   7       57.27       62.64      4.82 o
   1   9   7       16.33       15.87      2.89 o
   2   9   7       71.13       65.55      4.82 o
   3   9   7       18.53       24.04      4.81 o
   4   9   7        2.40       11.05     13.94 o
  -3  10   7        9.94        8.17      4.33 o
  -2  10   7       85.48       90.18     10.13 o
  -1  10   7        4.33        9.13      2.88 o
   0  10   7        8.35        9.13      3.36 o
   1  10   7        0.63       -2.88      2.88 o
   2  10   7      104.54       87.35      8.69 o
   3  10   7        0.04        4.32      5.29 o
  -3  11   7        4.68        2.88      4.81 o
  -2  11   7      122.62      146.78     28.97 o
  -1  11   7       59.14       61.17     10.12 o
   0  11   7       14.32       12.02      3.85 o
   1  11   7       17.43       12.50      4.33 o
   2  11   7        8.85        8.65      3.85 o
  -2  12   7       29.71       25.98     11.06 o
  -1  12   7       40.74       43.80      9.63 o
   0  12   7        1.31       -0.96      3.84 o
   1  12   7       10.91       17.79     11.54 o
  -6   0   8       32.42       37.04     38.01 o
  -4   0   8        4.39        2.40      4.81 o
  -2   0   8     1081.94     1078.44     40.44 o
   0   0   8      289.30      274.62     12.84 o
   2   0   8      286.61      210.23      8.33 o
   4   0   8      210.93      182.95     11.65 o
  -6   1   8        3.69       17.30     23.07 o
  -5   1   8        0.15       -2.40      2.40 o
  -4   1   8      105.32      116.90      5.80 o
  -3   1   8        7.42        6.25      2.40 o
  -2   1   8       32.47       32.75      1.93 o
  -1   1   8       93.28       87.70      3.39 o
   0   1   8      329.07      298.23      6.94 o
   1   1   8      694.28      783.38     13.21 o
   2   1   8      128.19      157.55      4.36 o
   3   1   8       25.70       20.69      1.92 o
   4   1   8       27.27       22.61      2.41 o
   5   1   8        1.64       -1.92      2.88 o
  -5   2   8        3.55        5.29      1.92 o
  -4   2   8        0.46        0.00      2.40 o
  -3   2   8      317.20      346.53     12.73 o
  -2   2   8     2229.65     2568.38     49.72 o
  -1   2   8      260.97      255.87      4.91 o
   0   2   8       13.78       22.61      1.44 o
   1   2   8      172.58      161.26      3.90 o
   2   2   8       43.80       46.75      2.41 o
   3   2   8      325.89      358.48     10.27 o
   4   2   8       89.37       82.51      4.34 o
   5   2   8        0.00       -0.96      2.88 o
  -5   3   8        0.01        1.92      4.32 o
  -4   3   8       32.80       33.21      2.89 o
  -3   3   8      213.17      200.37      7.29 o
  -2   3   8        3.49        8.17      1.92 o
  -1   3   8      112.11      126.04      2.91 o
   0   3   8        5.50        9.61      1.44 o
   1   3   8        3.10        3.36      1.92 o
   2   3   8       14.84       16.83      2.40 o
   3   3   8      992.06     1111.19     30.82 o
   4   3   8      134.23      139.23      6.28 o
   5   3   8        0.00       -1.92      3.36 o
  -5   4   8       15.92       13.46      4.33 o
  -4   4   8       68.55       73.27      4.34 o
  -3   4   8       48.71       42.40      2.89 o
  -2   4   8      497.41      525.25     11.40 o
  -1   4   8      679.46      696.84     13.59 o
   0   4   8      612.08      775.06     13.05 o
   1   4   8        4.90        0.48      1.92 o
   2   4   8      197.01      212.95      7.29 o
   3   4   8      126.72      126.71      5.80 o
   4   4   8       11.14       12.02      2.88 o
   5   4   8        3.99        0.48      3.84 o
  -5   5   8        0.89        2.88      4.81 o
  -4   5   8        1.05       -2.88      2.88 o
  -3   5   8        2.69        2.88      2.40 o
  -2   5   8       60.00       60.76      3.38 o
  -1   5   8       18.29       14.43      1.92 o
   0   5   8        8.78        3.85      1.44 o
   1   5   8       96.01      103.94      5.32 o
   2   5   8      122.40      140.31      6.29 o
   3   5   8      219.15      256.42     11.17 o
   4   5   8        2.18       -0.48      2.40 o
   5   5   8        2.87        1.44      4.81 o
  -5   6   8        0.42        1.44      4.81 o
  -4   6   8       64.23       79.99      6.75 o
  -3   6   8       40.22       34.18      2.89 o
  -2   6   8      199.70      231.22      8.26 o
  -1   6   8       36.92       41.42      2.41 o
   0   6   8       84.32      100.94      4.35 o
   1   6   8        1.61        0.48      1.44 o
   2   6   8      242.20      273.95     10.71 o
   3   6   8      177.14      195.24     10.17 o
   4   6   8        2.13       -0.96      2.40 o
  -5   7   8       12.06       22.11     11.54 o
  -4   7   8       13.07        6.73      3.37 o
  -3   7   8       59.34       71.79      4.82 o
  -2   7   8       58.00       57.35      3.37 o
  -1   7   8      336.48      408.51     12.23 o
   0   7   8       61.05       65.09      3.86 o
   1   7   8        0.00        0.00      1.44 o
   2   7   8       63.36       60.25      3.37 o
   3   7   8        0.05       -2.40      2.40 o
   4   7   8        1.06        1.92      2.40 o
  -4   8   8        0.23        2.88      3.84 o
  -3   8   8        0.10        3.36      2.88 o
  -2   8   8       76.23       88.25      5.30 o
  -1   8   8        8.53        6.25      2.40 o
   0   8   8       13.76       20.20      2.89 o
   1   8   8      100.39       95.13      4.83 o
   2   8   8      105.83      111.05      5.79 o
   3   8   8        7.98        7.69      3.36 o
   4   8   8        4.84        2.88      5.29 o
  -4   9   8        3.14        8.65      5.29 o
  -3   9   8        1.61        3.84      3.36 o
  -2   9   8       46.77       52.00      4.82 o
  -1   9   8      178.91      158.42      8.24 o
   0   9   8        2.72        6.25      2.40 o
   1   9   8        9.49       11.54      2.88 o
   2   9   8       21.05       15.87      2.89 o
   3   9   8        5.75        3.85      3.85 o
  -3  10   8        5.02        0.00      3.84 o
  -2  10   8       11.41       11.06      3.37 o
  -1  10   8        7.67        8.65      2.88 o
   0  10   8       63.84       65.05      6.26 o
   1  10   8        0.02        2.88      2.88 o
   2  10   8       53.78       65.49      9.15 o
   3  10   8        3.09        3.36      7.21 o
  -2  11   8        3.37       -0.96      3.84 o
  -1  11   8        8.33        9.13      4.33 o
   0  11   8        1.94       -0.48      3.36 o
   1  11   8       12.79       16.35      4.81 o
   2  11   8        0.62       -4.81      4.81 o
  -1  12   8       10.82       16.83      7.21 o
   0  12   8        4.56       -0.96      4.33 o
   1  12   8       10.12        0.00      6.25 o
  -5   0   9        3.53       10.09      4.81 o
  -3   0   9       11.41       30.29      7.69 o
  -1   0   9      168.75      190.02      7.80 o
   1   0   9     3682.99     5275.26    128.00 o
   3   0   9       41.64       50.09      5.30 o
   5   0   9       11.75        7.21      4.81 o
  -5   1   9        0.67        5.77      2.88 o
  -4   1   9       15.34       19.24      3.37 o
  -3   1   9       49.53       51.08      3.37 o
  -2   1   9      344.12      340.96      8.86 o
  -1   1   9       26.05       22.63      1.93 o
   0   1   9       92.85       82.34      3.39 o
   1   1   9       65.59       65.68      2.90 o
   2   1   9       36.66       32.75      2.41 o
   3   1   9        0.34        2.40      1.92 o
   4   1   9      127.04      115.99      5.80 o
   5   1   9        3.05        7.21      3.84 o
  -5   2   9        0.06        3.36      2.40 o
  -4   2   9        1.76        1.92      2.40 o
  -3   2   9       28.09       37.06      2.89 o
  -2   2   9     2090.93     2401.73     46.84 o
  -1   2   9       41.11       53.51      2.89 o
   0   2   9       81.94      100.61      2.90 o
   1   2   9      709.97      804.41     16.67 o
   2   2   9       97.55      110.71      3.87 o
   3   2   9       52.41       40.96      2.89 o
   4   2   9      122.22      127.07      8.21 o
   5   2   9        0.58       -1.92      2.88 o
  -5   3   9        0.24        0.00      1.92 o
  -4   3   9        8.89        7.69      2.40 o
  -3   3   9       26.37       28.39      2.89 o
  -2   3   9       57.58       52.09      2.89 o
  -1   3   9       25.76       19.26      1.44 o
   0   3   9       95.06      119.06      3.39 o
   1   3   9      486.32      490.68     13.91 o
   2   3   9        5.28        9.61      2.40 o
   3   3   9       38.47       40.92      2.89 o
   4   3   9        6.60        3.85      1.92 o
   5   3   9        0.17        0.48      3.84 o
  -5   4   9        0.02       -2.88      3.84 o
  -4   4   9        1.17        3.84      2.40 o
  -3   4   9        9.37       10.58      2.40 o
  -2   4   9        1.60        3.36      1.92 o
  -1   4   9      236.38      227.97      5.37 o
   0   4   9       31.64       25.04      1.44 o
   1   4   9        8.90        5.77      2.40 o
   2   4   9      166.18      171.23      8.73 o
   3   4   9      100.77       87.41      6.28 o
   4   4   9       22.63       15.39      2.89 o
   5   4   9        0.34        9.61      6.25 o
  -5   5   9       33.99       28.39      7.70 o
  -4   5   9      100.11      114.87      8.20 o
  -3   5   9        0.42        2.40      2.40 o
  -2   5   9       26.90       28.88      2.41 o
  -1   5   9        6.93       12.50      1.44 o
   0   5   9       79.49       68.10      2.90 o
   1   5   9        0.34        0.48      2.40 o
   2   5   9      944.13     1125.46     37.33 o
   3   5   9      277.73      310.59     17.53 o
   4   5   9       16.41       12.98      3.37 o
   5   5   9        5.01        1.44      6.25 o
  -5   6   9        0.78       -3.84      5.77 o
  -4   6   9       66.75       65.54      7.71 o
  -3   6   9       89.13       98.92      6.27 o
  -2   6   9       11.41        9.14      2.40 o
  -1   6   9        6.80        7.69      1.92 o
   0   6   9      161.10      160.54      6.31 o
   1   6   9        0.84        0.48      2.88 o
   2   6   9      728.78      884.42     31.87 o
   3   6   9      117.10      120.77      9.18 o
   4   6   9       10.40        9.61      3.85 o
  -4   7   9       90.10      111.41     17.36 o
  -3   7   9      142.06      147.01      7.74 o
  -2   7   9      213.59      243.27      8.74 o
  -1   7   9       54.45       71.80      3.37 o
   0   7   9       59.49       57.85      3.86 o
   1   7   9       20.96       25.01      2.89 o
   2   7   9      461.98      536.15     25.04 o
   3   7   9       15.37       12.50      4.81 o
   4   7   9        1.35        5.29      4.81 o
  -4   8   9       12.00        6.25      3.85 o
  -3   8   9        2.11        1.92      2.88 o
  -2   8   9       19.15       16.83      2.89 o
  -1   8   9       56.70       40.96      3.37 o
   0   8   9        7.96        5.77      2.40 o
   1   8   9       16.87       12.02      1.92 o
   2   8   9       19.83       19.24      3.85 o
   3   8   9        0.02        1.92      4.81 o
   4   8   9       32.50       39.45     28.39 o
  -4   9   9        0.52        6.73      5.29 o
  -3   9   9       67.47       57.34     10.12 o
  -2   9   9       24.00       24.05      3.37 o
  -1   9   9        1.05        0.48      2.40 o
   0   9   9        2.71        7.21      2.88 o
   1   9   9        6.60        5.77      2.40 o
   2   9   9        1.15        0.48      1.44 o
   3   9   9       58.82       67.43     14.93 o
  -3  10   9       16.72       16.35      5.77 o
  -2  10   9        2.13        0.96      3.36 o
  -1  10   9        2.15        6.25      3.36 o
   0  10   9       18.28       17.31      3.85 o
   1  10   9        4.94        4.81      2.88 o
   2  10   9       13.59       14.90      3.85 o
   3  10   9        2.61       -1.44     11.05 o
  -2  11   9        0.20        2.88      3.84 o
  -1  11   9       29.59       41.85      7.70 o
   0  11   9       31.86       40.90      8.18 o
   1  11   9        3.29        1.44      3.36 o
   2  11   9        3.22        1.92      6.25 o
  -1  12   9        6.18       15.86      7.69 o
   0  12   9       38.44       42.83     19.25 o
  -4   0  10        0.93        4.81      5.77 o
  -2   0  10       82.06       91.31      5.31 o
   0   0  10      134.77      142.28      6.31 o
   2   0  10        5.54       13.46      2.88 o
   4   0  10       89.76       86.36      8.68 o
  -5   1  10       11.85       12.98      3.37 o
  -4   1  10       12.25        8.17      2.88 o
  -3   1  10       98.41       95.18      4.83 o
  -2   1  10      433.16      478.26     12.85 o
  -1   1  10      293.41      272.99      7.86 o
   0   1  10      226.26      221.46      5.38 o
   1   1  10        6.92        6.73      1.92 o
   2   1  10      152.55      126.58      3.88 o
   3   1  10       73.24       83.93      4.34 o
   4   1  10        7.67        1.44      2.40 o
   5   1  10        3.07        4.33      3.84 o
  -5   2  10        0.15        0.00      2.88 o
  -4   2  10       21.35       30.30      3.37 o
  -3   2  10      200.71      187.03      6.80 o
  -2   2  10       71.39       58.89      2.90 o
  -1   2  10     1113.37     1141.72     29.51 o
   0   2  10        0.22        1.44      1.44 o
   1   2  10       13.07       13.95      1.44 o
   2   2  10      131.83      150.13      4.36 o
   3   2  10      113.77      121.31      5.32 o
   4   2  10       20.73       12.99      2.89 o
   5   2  10        1.78       -0.48      3.84 o
  -5   3  10        0.00       -2.88      2.88 o
  -4   3  10       26.25       23.57      2.89 o
  -3   3  10      212.53      214.29      7.77 o
  -2   3  10      749.24      884.29     20.59 o
  -1   3  10       18.47       24.06      1.92 o
   0   3  10       43.44       41.93      2.41 o
   1   3  10      298.40      295.36     10.29 o
   2   3  10      120.19      118.05      5.81 o
   3   3  10       53.95       65.04      3.85 o
   4   3  10       46.56       43.81      4.33 o
   5   3  10       18.10       18.27      8.66 o
  -5   4  10       16.58       19.71      4.81 o
  -4   4  10        5.56        3.36      2.40 o
  -3   4  10      365.24      382.23     13.21 o
  -2   4  10        2.25        0.96      1.92 o
  -1   4  10      291.53      320.06      7.34 o
   0   4  10        4.34        4.81      1.44 o
   1   4  10      147.41      139.15      5.33 o
   2   4  10      174.16      193.06      9.22 o
   3   4  10      220.82      288.43     16.02 o
   4   4  10       14.64        8.17      4.33 o
   5   4  10       10.65       13.94      9.61 o
  -5   5  10        2.76        0.48      4.33 o
  -4   5  10       13.56       14.90      3.37 o
  -3   5  10        1.63        0.00      2.40 o
  -2   5  10        1.41        2.88      1.92 o
  -1   5  10        0.62       -1.44      1.44 o
   0   5  10        2.13        0.48      1.44 o
   1   5  10       63.14       51.60      3.86 o
   2   5  10      260.35      287.80     11.69 o
   3   5  10      144.71      166.40     11.13 o
   4   5  10        8.29       -0.96      4.81 o
  -5   6  10        0.41       -4.32      7.69 o
  -4   6  10       13.58        7.69      3.37 o
  -3   6  10       75.13       77.15      5.30 o
  -2   6  10      198.97      224.25      8.74 o
  -1   6  10      210.98      249.83      7.78 o
   0   6  10       20.88       24.05      1.92 o
   1   6  10       14.86       17.79      2.89 o
   2   6  10        7.91        7.21      3.36 o
   3   6  10      111.67      126.52     12.07 o
   4   6  10       15.33       11.54      5.77 o
  -4   7  10        0.30       -3.36      3.36 o
  -3   7  10       50.54       56.83      4.82 o
  -2   7  10      119.08      127.58      6.28 o
  -1   7  10        0.23        1.44      1.92 o
   0   7  10       25.74       31.28      2.89 o
   1   7  10       14.11       15.39      3.85 o
   2   7  10        0.27        0.48      3.36 o
   3   7  10        0.49       -4.81      4.81 o
   4   7  10        1.08        3.84      4.32 o
  -4   8  10        5.33        3.36      4.33 o
  -3   8  10       33.66       28.87      4.81 o
  -2   8  10      218.63      236.79     14.56 o
  -1   8  10       15.20       15.87      2.40 o
   0   8  10       58.49       53.97      4.34 o
   1   8  10       15.01       15.39      2.40 o
   2   8  10       23.82       27.90      4.81 o
   3   8  10       21.13       23.08      6.25 o
  -3   9  10       10.62       12.98      4.33 o
  -2   9  10       80.35       74.25      8.20 o
  -1   9  10        0.98        2.88      2.88 o
   0   9  10       45.38       39.48      4.33 o
   1   9  10       22.99       21.16      3.37 o
   2   9  10       13.64       13.46      4.33 o
   3   9  10       10.19       10.58      5.29 o
  -3  10  10        1.46       -2.40      4.32 o
  -2  10  10       18.38       12.50      3.85 o
  -1  10  10        5.48        4.81      3.36 o
   0  10  10       10.34        6.25      2.88 o
   1  10  10        1.08        2.40      2.40 o
   2  10  10       63.72       69.85     14.93 o
  -2  11  10        2.29        6.25      4.81 o
  -1  11  10        0.01        0.96      3.36 o
   0  11  10      135.84      173.42     32.85 o
   1  11  10        3.66        4.33      5.77 o
  -5   0  11       36.35       38.50      9.62 o
  -3   0  11      204.97      242.91     20.40 o
  -1   0  11      183.58      212.18      9.25 o
   1   0  11      670.70      694.12     23.07 o
   3   0  11       21.01       22.13      3.85 o
   5   0  11       16.32       20.68     10.10 o
  -5   1  11        0.50        1.44      4.32 o
  -4   1  11       83.84       98.89      6.75 o
  -3   1  11       59.88       58.33      3.86 o
  -2   1  11        9.76       12.50      1.44 o
  -1   1  11      159.89      158.86      5.83 o
   0   1  11      132.45      162.48      5.34 o
   1   1  11       65.30       68.04      4.83 o
   2   1  11       47.30       45.29      2.89 o
   3   1  11       22.49       31.27      3.37 o
   4   1  11        3.40        2.40      2.88 o
   5   1  11        2.44        1.92      3.36 o
  -5   2  11        0.54        0.96      3.36 o
  -4   2  11        0.58       -2.40      2.40 o
  -3   2  11      155.02      151.63      6.30 o
  -2   2  11        5.03        5.77      1.44 o
  -1   2  11      108.22       98.25      3.87 o
   0   2  11       24.29       22.62      1.93 o
   1   2  11        7.69        8.65      1.44 o
   2   2  11        0.57       -0.48      1.44 o
   3   2  11       22.44       15.39      2.41 o
   4   2  11        2.92        0.48      2.40 o
   5   2  11        1.61        0.00      4.32 o
  -5   3  11        0.00       -0.96      3.36 o
  -4   3  11       62.65       62.64      5.30 o
  -3   3  11       14.35       15.39      2.40 o
  -2   3  11       82.03       79.18      3.86 o
  -1   3  11      862.37      922.53     22.28 o
   0   3  11       39.40       32.28      1.93 o
   1   3  11      111.80      109.34      5.81 o
   2   3  11      340.05      382.69     14.19 o
   3   3  11        0.64        4.32      2.88 o
   4   3  11        0.09       -1.92      2.88 o
   5   3  11       28.03       49.06     18.76 o
  -5   4  11       12.00       19.23      5.29 o
  -4   4  11       94.52       84.92      6.27 o
  -3   4  11      165.57      159.86      6.78 o
  -2   4  11        7.24        4.81      1.92 o
  -1   4  11        1.31       -1.44      1.44 o
   0   4  11       21.79       16.36      1.92 o
   1   4  11      163.74      170.26      7.76 o
   2   4  11     1664.16     2110.08     78.11 o
   3   4  11        3.20        3.36      3.84 o
   4   4  11        6.42        7.69      4.81 o
  -5   5  11        0.14       -1.44      5.29 o
  -4   5  11        9.41        7.21      2.88 o
  -3   5  11       55.01       49.62      3.85 o
  -2   5  11        9.28       12.50      1.92 o
  -1   5  11        9.47        6.73      1.92 o
   0   5  11        0.21        2.40      1.92 o
   1   5  11       96.14       87.91      5.31 o
   2   5  11       57.16       50.12      3.86 o
   3   5  11        0.00       -3.84      3.84 o
   4   5  11        0.01        0.96      4.81 o
  -4   6  11        0.60       -2.88      3.36 o
  -3   6  11       72.30       67.97      4.82 o
  -2   6  11      204.52      253.36      9.71 o
  -1   6  11       22.31       21.17      2.41 o
   0   6  11      128.57      155.78      6.29 o
   1   6  11      131.12      141.73      7.26 o
   2   6  11      591.13      698.22     32.10 o
   3   6  11        0.56        4.32      4.32 o
   4   6  11       15.72       15.87      6.73 o
  -4   7  11        4.59        5.77      3.84 o
  -3   7  11       39.29       53.91      5.29 o
  -2   7  11       11.56       11.54      2.88 o
  -1   7  11        8.51        6.25      2.40 o
   0   7  11        5.58        7.69      2.40 o
   1   7  11       32.21       45.72      4.81 o
   2   7  11       68.99       71.34      6.75 o
   3   7  11       33.60       30.31      7.22 o
   4   7  11        1.66       -0.48      5.77 o
  -4   8  11        0.00       -1.44      4.32 o
  -3   8  11        3.62        4.81      3.36 o
  -2   8  11       23.37       23.09      2.89 o
  -1   8  11       23.94       21.65      2.41 o
   0   8  11        5.34        5.77      2.40 o
   1   8  11      174.41      160.78     14.53 o
   2   8  11       10.06        7.21      3.85 o
   3   8  11        0.54        1.44      4.81 o
  -3   9  11        0.61        0.96      3.36 o
  -2   9  11        0.34       -0.48      2.88 o
  -1   9  11        6.86        2.40      2.88 o
   0   9  11       19.13       15.39      2.89 o
   1   9  11        7.54        2.88      4.81 o
   2   9  11       41.59       37.54      8.18 o
   3   9  11        5.54       12.02      9.61 o
  -3  10  11       23.45       28.86     10.58 o
  -2  10  11        2.42        3.36      3.36 o
  -1  10  11        0.03       -0.96      3.36 o
   0  10  11        0.64       -2.88      2.88 o
   1  10  11       23.27       14.43      6.25 o
   2  10  11       17.39       18.75      6.73 o
  -2  11  11        3.26        4.33      4.81 o
  -1  11  11        4.14        5.77      3.84 o
   0  11  11        1.14       -3.36      4.32 o
   1  11  11       44.78       23.10     13.96 o
  -4   0  12       50.47       75.61      7.71 o
  -2   0  12       20.07       17.80      4.81 o
   0   0  12      202.24      258.54     11.69 o
   2   0  12        0.09        0.00      2.88 o
   4   0  12        1.09        3.84      3.84 o
  -5   1  12        1.60        6.25      3.84 o
  -4   1  12        0.14        0.48      2.88 o
  -3   1  12       30.45       24.06      2.89 o
  -2   1  12        0.52        1.92      1.92 o
  -1   1  12        0.07        0.00      1.44 o
   0   1  12       86.77       81.18      3.38 o
   1   1  12      153.71      129.02      5.82 o
   2   1  12       49.67       58.78      3.37 o
   3   1  12        3.14        1.44      2.40 o
   4   1  12        9.80        7.21      3.37 o
   5   1  12        4.11        1.44      4.81 o
  -5   2  12       13.63        6.25      4.33 o
  -4   2  12        0.17       -0.96      2.40 o
  -3   2  12       89.88       87.37      4.83 o
  -2   2  12        2.42        2.88      2.40 o
  -1   2  12      160.54      132.98      5.34 o
   0   2  12      261.37      266.20      6.84 o
   1   2  12      181.92      182.15      5.34 o
   2   2  12      102.55       85.52      4.35 o
   3   2  12        2.59        0.48      1.92 o
   4   2  12        1.91        0.00      2.88 o
  -5   3  12       10.23        3.36      3.85 o
  -4   3  12       45.94       32.26      3.85 o
  -3   3  12      549.11      611.31     20.23 o
  -2   3  12       34.79       36.59      2.41 o
  -1   3  12      129.73      137.53      5.33 o
   0   3  12       31.79       25.04      1.93 o
   1   3  12      156.60      171.63      7.27 o
   2   3  12      165.69      188.04      8.72 o
   3   3  12      168.45      181.59      9.68 o
   4   3  12        2.01        3.36      3.36 o
  -5   4  12        3.37        0.00      4.33 o
  -4   4  12       10.68        8.65      2.88 o
  -3   4  12        4.80        0.48      2.40 o
  -2   4  12       17.55       16.35      2.40 o
  -1   4  12        6.00        5.29      1.92 o
   0   4  12       28.36       28.88      2.41 o
   1   4  12      535.24      585.45     21.76 o
   2   4  12      214.51      217.58     10.20 o
   3   4  12       90.76       95.53      8.68 o
   4   4  12        4.42        1.44      5.29 o
  -5   5  12       39.68       39.46     22.14 o
  -4   5  12      107.67      102.81     10.62 o
  -3   5  12       14.17        8.65      2.88 o
  -2   5  12        2.51        0.00      1.92 o
  -1   5  12       10.78       16.35      1.92 o
   0   5  12       15.75       19.24      2.40 o
   1   5  12      407.59      462.17     18.64 o
   2   5  12      254.09      314.66     15.08 o
   3   5  12       34.52       31.76      4.81 o
   4   5  12        2.85       -5.29      5.29 o
  -4   6  12       18.11       22.12      5.29 o
  -3   6  12       73.21       92.07      7.71 o
  -2   6  12       38.74       39.96      3.37 o
  -1   6  12        0.02        0.48      1.92 o
   0   6  12        2.01        1.92      1.92 o
   1   6  12       64.51       53.99      4.82 o
   2   6  12       10.35        6.73      3.37 o
   3   6  12        0.00        1.44      3.84 o
   4   6  12        3.87        3.84      5.77 o
  -4   7  12        0.20       -1.92      4.32 o
  -3   7  12       87.35      101.28     12.06 o
  -2   7  12       13.54        6.25      2.88 o
  -1   7  12        0.95       -0.48      2.40 o
   0   7  12       18.58       23.09      3.37 o
   1   7  12        2.55        2.40      3.36 o
   2   7  12        2.06        4.33      3.84 o
   3   7  12        2.16        9.13      6.25 o
  -4   8  12        4.14        6.73      5.29 o
  -3   8  12       52.39       59.71      9.63 o
  -2   8  12      204.14      235.08     15.03 o
  -1   8  12       59.12       53.96      4.82 o
   0   8  12       26.76       28.38      3.37 o
   1   8  12        0.05        0.96      3.36 o
   2   8  12        5.91        0.00      3.85 o
   3   8  12        5.18        2.40      6.73 o
  -3   9  12       45.38       50.06     10.59 o
  -2   9  12        1.26       -2.40      3.36 o
  -1   9  12        7.47        8.17      2.88 o
   0   9  12        0.58        1.92      2.40 o
   1   9  12        7.38        9.61      4.81 o
   2   9  12        0.10       -2.40      3.84 o
  -2  10  12       15.88       12.50      4.33 o
  -1  10  12        0.34        0.96      3.36 o
   0  10  12        0.05        3.84      3.36 o
   1  10  12        0.66        1.44      4.81 o
   2  10  12        4.15        2.40      7.21 o
  -1  11  12        2.41        6.73      5.29 o
   0  11  12        0.75       -2.40      6.25 o
   1  11  12        2.82       -7.21     13.46 o
  -5   0  13       37.06       59.67     19.25 o
  -3   0  13      217.67      225.36     11.66 o
  -1   0  13       41.36       31.79      4.34 o
   1   0  13        1.70        7.21      3.36 o
   3   0  13      506.22      498.98     29.50 o
  -5   1  13        0.23       -2.40      4.32 o
  -4   1  13        1.03       -0.96      3.36 o
  -3   1  13      126.50      117.50      5.32 o
  -2   1  13       64.35       60.76      3.86 o
  -1   1  13       38.93       43.83      4.33 o
   0   1  13      312.45      334.86      9.30 o
   1   1  13       15.34       18.28      2.89 o
   2   1  13       62.23       62.67      3.86 o
   3   1  13       56.22       50.58      3.85 o
   4   1  13        3.40        6.73      3.36 o
  -5   2  13        5.02        4.81      3.84 o
  -4   2  13      125.24      145.90     11.11 o
  -3   2  13       19.92       23.57      2.89 o
  -2   2  13        0.08       -2.40      2.40 o
  -1   2  13        4.60       12.02      1.92 o
   0   2  13        1.43        2.88      1.44 o
   1   2  13        5.65        4.81      1.92 o
   2   2  13      242.29      264.61     10.70 o
   3   2  13       52.48       44.31      3.85 o
   4   2  13        2.41        0.96      3.36 o
  -5   3  13        0.22        0.00      4.32 o
  -4   3  13       13.85       13.46      3.37 o
  -3   3  13      174.05      182.65      9.21 o
  -2   3  13        8.51       11.54      2.88 o
  -1   3  13      166.45      196.92      8.73 o
   0   3  13       62.35       75.71      3.38 o
   1   3  13      155.83      148.77      6.30 o
   2   3  13      126.18      118.46      6.29 o
   3   3  13       51.72       35.64      4.33 o
   4   3  13        0.06       -3.36      3.84 o
  -5   4  13        4.46       -6.73      8.17 o
  -4   4  13       24.85       17.80      3.85 o
  -3   4  13       19.93       10.10      2.40 o
  -2   4  13       37.63       35.63      3.85 o
  -1   4  13        8.25       10.10      1.92 o
   0   4  13      195.42      189.39      6.80 o
   1   4  13       40.42       57.78      4.82 o
   2   4  13       13.66       10.58      3.37 o
   3   4  13       99.05      107.13     10.13 o
   4   4  13        0.01        3.84      5.77 o
  -4   5  13       30.99       33.20      6.25 o
  -3   5  13       20.53       17.31      2.89 o
  -2   5  13       15.57       19.72      2.89 o
  -1   5  13        3.10       -0.48      1.92 o
   0   5  13        1.96       -0.96      1.92 o
   1   5  13      537.53      653.50     25.65 o
   2   5  13      326.90      371.64     18.05 o
   3   5  13       15.97       15.87      4.81 o
   4   5  13        5.01        1.92      5.29 o
  -4   6  13       27.96       16.36      5.29 o
  -3   6  13       63.37       64.56      6.26 o
  -2   6  13        0.00       -1.92      1.92 o
  -1   6  13        3.58        2.40      1.92 o
   0   6  13        8.66       11.06      2.40 o
   1   6  13      626.74      796.71     36.10 o
   2   6  13       11.06       11.06      3.85 o
   3   6  13        3.61        0.00      4.81 o
   4   6  13       40.29       48.12     20.69 o
  -4   7  13        1.46        0.48      4.81 o
  -3   7  13       13.47       10.58      3.85 o
  -2   7  13        1.93        2.88      2.40 o
  -1   7  13       11.62       12.50      2.40 o
   0   7  13       47.50       35.64      4.33 o
   1   7  13        4.09        9.61      3.84 o
   2   7  13        0.05       -2.40      3.84 o
   3   7  13        7.28        3.85      4.81 o
  -3   8  13        8.22        9.13      4.33 o
  -2   8  13        7.39        6.73      2.88 o
  -1   8  13       10.71        7.21      2.88 o
   0   8  13        0.00        2.40      2.40 o
   1   8  13      177.44      186.39     21.30 o
   2   8  13       11.62       16.83      5.29 o
   3   8  13        1.55        2.40      5.77 o
  -3   9  13        0.95       -4.32      4.32 o
  -2   9  13        1.55        1.44      3.36 o
  -1   9  13        1.17        3.36      2.88 o
   0   9  13        0.24       -0.48      2.88 o
   1   9  13        0.48       -4.32      4.32 o
   2   9  13       23.01       17.31      6.25 o
  -2  10  13        0.72        8.17      4.32 o
  -1  10  13        1.42       -0.48      3.84 o
   0  10  13        6.03        2.40      3.85 o
   1  10  13        4.48       10.09      5.77 o
  -4   0  14        0.09        1.44      3.36 o
  -2   0  14       21.28       15.39      4.81 o
   0   0  14        1.57        8.17      3.36 o
   2   0  14        3.87       11.05      3.36 o
   4   0  14        0.24        6.73      5.29 o
  -5   1  14        2.64        1.92      4.33 o
  -4   1  14       14.25       12.98      3.37 o
  -3   1  14       71.02       66.54      3.86 o
  -2   1  14      216.42      224.51      9.23 o
  -1   1  14        0.01        1.44      2.88 o
   0   1  14      254.49      299.27     11.70 o
   1   1  14        6.40        4.81      3.36 o
   2   1  14       19.46       16.35      2.40 o
   3   1  14       90.63       77.19      5.79 o
   4   1  14        1.10       -3.36      3.36 o
  -5   2  14        0.00       -4.32      4.81 o
  -4   2  14       36.98       27.91      4.81 o
  -3   2  14       68.68       79.54      5.78 o
  -2   2  14       33.38       39.95      3.85 o
  -1   2  14       83.97       89.79      4.34 o
   0   2  14       31.99       35.14      2.41 o
   1   2  14      103.41      126.10      5.80 o
   2   2  14        4.40        1.92      1.92 o
   3   2  14        8.87        4.33      3.36 o
   4   2  14        0.02        0.96      3.36 o
  -5   3  14        0.02        7.69      5.77 o
  -4   3  14       50.08       36.60      5.30 o
  -3   3  14       40.32       39.96      3.37 o
  -2   3  14      294.33      326.68     14.63 o
  -1   3  14        2.47        6.73      2.40 o
   0   3  14      391.18      434.62     15.70 o
   1   3  14      244.44      282.19     12.16 o
   2   3  14      134.45      171.19      9.19 o
   3   3  14        1.05       -0.48      3.36 o
   4   3  14        1.27        4.32      4.81 o
  -4   4  14       30.55       22.61      5.29 o
  -3   4  14      137.92      183.72     12.57 o
  -2   4  14       98.39      105.25      6.76 o
  -1   4  14        1.65        2.40      1.44 o
   0   4  14      111.19      114.05      5.32 o
   1   4  14       20.22       20.20      3.85 o
   2   4  14        0.95        1.92      3.36 o
   3   4  14        7.63       10.57      4.81 o
   4   4  14       16.85       12.02      6.73 o
  -4   5  14        0.83        2.88      3.36 o
  -3   5  14       12.41       13.94      3.37 o
  -2   5  14       35.31       37.06      4.81 o
  -1   5  14       16.83       13.47      2.40 o
   0   5  14       24.27       28.87      2.41 o
   1   5  14        2.04        1.92      3.36 o
   2   5  14       13.44       11.54      3.85 o
   3   5  14       18.46       15.87      5.77 o
   4   5  14        5.97       12.98      7.21 o
  -4   6  14       59.19       52.01     11.08 o
  -3   6  14       53.86       78.98      9.63 o
  -2   6  14        0.04        0.48      2.40 o
  -1   6  14        0.23       -2.40      2.40 o
   0   6  14        0.17        1.92      2.40 o
   1   6  14      272.14      318.12     15.57 o
   2   6  14      105.28      112.46     13.51 o
   3   6  14        0.90        0.48      4.32 o
  -4   7  14        0.40        3.36      5.29 o
  -3   7  14      111.59      138.04     23.65 o
  -2   7  14        0.07       -1.44      2.40 o
  -1   7  14       50.79       50.09      5.30 o
   0   7  14        1.01        2.88      4.32 o
   1   7  14       15.79       25.97      4.81 o
   2   7  14       15.27       15.87      4.81 o
   3   7  14       82.47      101.71     35.19 o
  -3   8  14       42.22       45.72     11.55 o
  -2   8  14        0.52        1.44      3.36 o
  -1   8  14        1.93        2.40      2.88 o
   0   8  14        2.44       -3.36      4.33 o
   1   8  14       29.93       24.54      5.29 o
   2   8  14        9.17        8.65      4.81 o
  -2   9  14        1.49       -0.96      4.32 o
  -1   9  14        5.34        3.36      2.88 o
   0   9  14        5.40        7.69      5.29 o
   1   9  14       73.20       90.11     19.76 o
   2   9  14        0.86        5.77      9.13 o
  -1  10  14       22.43       23.57      9.62 o
   0  10  14        0.46       -1.92      7.21 o
   1  10  14        2.26        3.84      6.25 o
  -5   0  15       62.81      119.45    107.89 o
  -3   0  15      129.87      123.26     11.12 o
  -1   0  15        4.13        4.81      3.36 o
   1   0  15      359.07      365.99     23.00 o
   3   0  15        0.56        1.44      3.84 o
  -5   1  15        3.90       12.01      8.65 o
  -4   1  15       63.68       61.67      7.23 o
  -3   1  15        7.51        6.25      2.88 o
  -2   1  15        0.00        3.36      2.88 o
  -1   1  15        0.08       -2.88      2.88 o
   0   1  15      111.48       97.16      5.32 o
   1   1  15        8.94        8.17      2.88 o
   2   1  15       46.15       33.23      3.37 o
   3   1  15        0.18       -2.40      2.40 o
   4   1  15       40.78       28.40      6.74 o
  -4   2  15       52.50       60.19      7.22 o
  -3   2  15       22.55       23.09      3.37 o
  -2   2  15      168.15      180.23      8.24 o
  -1   2  15       23.88       18.76      2.41 o
   0   2  15      306.61      344.17     12.69 o
   1   2  15      244.08      245.13      9.73 o
   2   2  15      102.80      101.87      6.28 o
   3   2  15        5.01        3.36      2.40 o
   4   2  15        0.20        3.84      4.81 o
  -4   3  15       23.67       19.24      4.81 o
  -3   3  15        0.15        0.96      2.88 o
  -2   3  15       25.77       26.46      3.85 o
  -1   3  15        1.40       -1.92      2.40 o
   0   3  15      210.76      237.48      9.23 o
   1   3  15      396.52      481.44     19.10 o
   2   3  15        2.59        2.40      2.88 o
   3   3  15       18.02       21.64      5.29 o
   4   3  15        0.59       -1.92      5.77 o
  -4   4  15        9.86       11.54      3.85 o
  -3   4  15       14.90       18.27      3.85 o
  -2   4  15       54.71       45.28      5.30 o
  -1   4  15       15.76       10.58      2.89 o
   0   4  15       54.68       54.93      3.37 o
   1   4  15       54.10       47.69      5.30 o
   2   4  15       15.40       10.58      3.85 o
   3   4  15        0.03       -0.48      3.84 o
  -4   5  15      186.48      211.50     41.62 o
  -3   5  15       14.62       19.71      4.33 o
  -2   5  15        0.76        3.84      3.84 o
  -1   5  15       32.57       28.39      2.89 o
   0   5  15       42.28       37.56      2.89 o
   1   5  15      335.00      381.95     19.51 o
   2   5  15       87.65      102.73      9.16 o
   3   5  15       11.17        6.25      5.29 o
  -4   6  15        1.01        2.40      5.29 o
  -3   6  15       16.24        9.62      3.85 o
  -2   6  15        8.78        6.73      3.85 o
  -1   6  15        0.53        4.32      2.40 o
   0   6  15        4.36        4.33      2.40 o
   1   6  15       30.37       22.13      4.33 o
   2   6  15       31.22       35.12      5.77 o
   3   6  15        4.99        4.33      5.77 o
  -3   7  15       42.62       42.84     10.11 o
  -2   7  15       48.17       50.55      6.74 o
  -1   7  15        0.56       -0.48      2.40 o
   0   7  15      164.57      183.88     15.97 o
   1   7  15      126.69      143.95     16.42 o
   2   7  15        6.18       11.05      5.29 o
   3   7  15        5.30        4.33      6.25 o
  -3   8  15        0.75       -1.44      3.84 o
  -2   8  15        0.09       -3.36      3.36 o
  -1   8  15       33.89       49.56      9.14 o
   0   8  15        3.60        2.88      4.33 o
   1   8  15       70.36       77.58     14.46 o
   2   8  15        1.16        6.25      5.29 o
  -2   9  15        0.37       -5.29      5.29 o
  -1   9  15        0.02       -2.40      3.36 o
   0   9  15       55.86       65.49     17.34 o
   1   9  15        8.41        4.33      5.77 o
   0  10  15        0.10       -3.84      6.73 o
  -4   0  16        0.72       -2.88      2.88 o
  -2   0  16       36.38       39.95      6.26 o
   0   0  16        2.26        6.25      3.36 o
   2   0  16       40.79       52.47      5.30 o
   4   0  16        0.05       10.09      9.13 o
  -4   1  16       22.19       23.09      4.33 o
  -3   1  16        0.00        0.00      1.44 o
  -2   1  16       13.30        9.62      2.88 o
  -1   1  16       44.90       45.27      4.33 o
   0   1  16        6.43        9.61      1.92 o
   1   1  16      128.80      136.35      7.74 o
   2   1  16       72.83       69.90      5.79 o
   3   1  16        0.00       -0.48      2.88 o
   4   1  16       19.48       21.16      8.66 o
  -4   2  16       10.88        8.65      2.40 o
  -3   2  16       41.32       38.99      4.81 o
  -2   2  16       54.39       58.29      4.34 o
  -1   2  16       58.57       63.13      4.82 o
   0   2  16       23.58       30.31      2.41 o
   1   2  16       55.12       64.08      4.34 o
   2   2  16       27.24       21.65      2.89 o
   3   2  16        5.78        9.13      2.88 o
   4   2  16       27.33       17.80     10.58 o
  -4   3  16       14.47       19.23      6.73 o
  -3   3  16        3.50        0.48      3.84 o
  -2   3  16        4.41        0.00      2.88 o
  -1   3  16      190.33      185.72     10.18 o
   0   3  16       69.12       70.87      3.86 o
   1   3  16       75.33       77.64      5.30 o
   2   3  16        2.06        6.73      4.81 o
   3   3  16        7.46        6.25      5.29 o
  -4   4  16       13.67        4.33      4.81 o
  -3   4  16        0.45        0.96      3.36 o
  -2   4  16        1.42        0.48      3.36 o
  -1   4  16        4.88        1.92      2.88 o
   0   4  16      178.75      186.06      9.21 o
   1   4  16      110.08      120.24      8.69 o
   2   4  16      110.21      112.97     13.52 o
   3   4  16       12.42       18.27      6.73 o
  -4   5  16        6.61       15.86      9.13 o
  -3   5  16       55.55       43.34     10.11 o
  -2   5  16        0.07       -4.32      4.32 o
  -1   5  16        0.03       -1.44      1.92 o
   0   5  16       83.63       88.75      5.31 o
   1   5  16       18.41       25.01      4.81 o
   2   5  16       21.32       12.99      3.85 o
   3   5  16       11.16       10.10      5.29 o
  -3   6  16        1.51       -4.81      5.77 o
  -2   6  16        3.20        1.44      4.81 o
  -1   6  16        3.19        4.33      2.40 o
   0   6  16        6.74        7.69      2.40 o
   1   6  16       14.76       15.39      4.81 o
   2   6  16       12.39       10.58      4.81 o
   3   6  16        0.53        4.81      5.29 o
  -3   7  16       27.48       24.53     10.58 o
  -2   7  16        2.77        1.92      3.36 o
  -1   7  16       39.58       47.17      6.74 o
   0   7  16        9.62       11.06      4.33 o
   1   7  16       38.59       26.47      6.74 o
   2   7  16        0.14        0.48      4.32 o
  -2   8  16        1.43        5.77      5.29 o
  -1   8  16        0.53        1.92      3.84 o
   0   8  16       45.89       59.69     12.03 o
   1   8  16       17.44       16.35      5.77 o
   2   8  16       25.87       30.30     13.95 o
  -1   9  16       12.15       12.50      7.69 o
   0   9  16        0.00       -1.44      4.81 o
   1   9  16        1.13       -7.69      7.69 o
  -3   0  17       92.79       84.91     14.95 o
  -1   0  17        0.27        1.92      3.36 o
   1   0  17       50.33       48.16      8.67 o
   3   0  17        1.43       -2.40      4.81 o
  -4   1  17        5.68        8.17      3.85 o
  -3   1  17        3.11        0.48      3.84 o
  -2   1  17       47.99       53.94      5.78 o
  -1   1  17       13.21        6.73      3.37 o
   0   1  17       39.03       40.44      3.37 o
   1   1  17      179.88      193.79     12.11 o
   2   1  17      182.48      180.64     12.59 o
   3   1  17        0.73       -0.96      3.36 o
  -4   2  17        2.35       -5.29      5.29 o
  -3   2  17        0.00        2.40      2.88 o
  -2   2  17       22.15       16.83      4.33 o
  -1   2  17       12.04        6.73      3.85 o
   0   2  17      134.88      144.10      7.25 o
   1   2  17      110.89      119.29      6.28 o
   2   2  17       15.32        9.14      2.40 o
   3   2  17        2.19        8.17      5.29 o
  -4   3  17       16.05       16.35      7.21 o
  -3   3  17        7.01       11.06      3.85 o
  -2   3  17        2.29        7.21      3.36 o
  -1   3  17        7.12        2.40      2.40 o
   0   3  17       27.30       28.39      2.89 o
   1   3  17       59.38       62.15      5.30 o
   2   3  17        1.44        1.92      4.81 o
   3   3  17        0.00       -1.44      4.81 o
  -4   4  17       68.42       75.15     34.69 o
  -3   4  17        8.92       17.79      5.29 o
  -2   4  17       15.72       15.39      3.85 o
  -1   4  17       47.48       38.04      4.82 o
   0   4  17      182.28      212.18     15.02 o
   1   4  17      254.77      297.80     24.29 o
   2   4  17       17.10       19.23      5.29 o
   3   4  17        8.59       -3.36      5.77 o
  -3   5  17       14.73       18.27      6.25 o
  -2   5  17        5.92        6.25      4.81 o
  -1   5  17       18.21       15.39      3.85 o
   0   5  17        5.02        9.61      2.88 o
   1   5  17       23.03       27.42      5.77 o
   2   5  17       56.09       69.83     12.04 o
   3   5  17       33.38       47.15     18.28 o
  -3   6  17        1.04       -5.77      5.77 o
  -2   6  17        0.00        4.32      4.32 o
  -1   6  17       32.34       28.39      4.81 o
   0   6  17        3.41        4.33      2.40 o
   1   6  17        0.00       -3.36      4.32 o
   2   6  17        2.14       -4.33      4.33 o
  -3   7  17        0.53       -1.92      6.73 o
  -2   7  17        0.92        3.36      5.77 o
  -1   7  17        1.52       -2.88      3.36 o
   0   7  17      163.27      197.33     35.31 o
   1   7  17        2.21       -3.36      4.33 o
   2   7  17        0.58        6.25      7.69 o
  -2   8  17        0.01        5.77      7.21 o
  -1   8  17        4.22       -5.29      5.29 o
   0   8  17        4.68       -1.44      4.81 o
   1   8  17       19.32       32.70     13.46 o
  -4   0  18       46.52       43.80     21.66 o
  -2   0  18        7.09       16.82      5.29 o
   0   0  18       23.12       25.98      4.33 o
   2   0  18       97.13       95.53     16.40 o
  -4   1  18        5.56        1.92      5.29 o
  -3   1  18        6.81        7.69      3.85 o
  -2   1  18        2.96        3.84      3.84 o
  -1   1  18       19.89       18.76      3.85 o
   0   1  18        0.66        2.88      1.92 o
   1   1  18        0.88       -0.48      2.40 o
   2   1  18        8.27        6.25      2.88 o
   3   1  18        5.88        6.25      5.29 o
  -4   2  18        0.18        3.84      6.25 o
  -3   2  18       49.15       50.07     10.59 o
  -2   2  18        0.12        3.84      3.84 o
  -1   2  18      278.62      312.31     25.30 o
   0   2  18       20.22       16.83      2.40 o
   1   2  18       18.78       16.83      3.37 o
   2   2  18        6.41        2.40      1.92 o
   3   2  18        0.00        0.00      4.32 o
  -4   3  18       19.93       25.49     14.43 o
  -3   3  18       28.72       26.94      6.74 o
  -2   3  18        0.19       -1.44      2.88 o
  -1   3  18        0.18       -1.92      2.88 o
   0   3  18       29.23       33.68      3.37 o
   1   3  18        0.63        3.36      2.40 o
   2   3  18        0.23       -4.32      4.32 o
   3   3  18        2.28        1.92      5.29 o
  -3   4  18       42.66       47.65     12.03 o
  -2   4  18       30.50       20.21      5.29 o
  -1   4  18       25.08       20.68      4.33 o
   0   4  18        6.65        5.29      1.92 o
   1   4  18       12.29       15.38      4.81 o
   2   4  18        1.27        1.44      4.32 o
  -3   5  18       33.04       38.49     11.07 o
  -2   5  18        0.03       -2.88      4.32 o
  -1   5  18       22.91       26.93      5.29 o
   0   5  18        3.22        2.40      2.88 o
   1   5  18        0.71       -3.84      4.81 o
   2   5  18        9.42        3.85      4.81 o
  -3   6  18        0.05      -10.57     10.57 o
  -2   6  18        1.82       -0.96      5.77 o
  -1   6  18        0.68        3.36      3.84 o
   0   6  18       40.33       48.61      9.14 o
   1   6  18        0.01        3.36      5.29 o
   2   6  18       73.03       80.95     30.36 o
  -2   7  18        0.33       -1.44      5.29 o
  -1   7  18        7.39        6.25      4.81 o
   0   7  18      181.82      208.08     46.46 o
   1   7  18       22.01       21.16     10.10 o
  -1   8  18        1.88        0.48      7.21 o
   0   8  18       37.15       51.01     24.06 o
  -3   0  19       28.76       24.05     10.10 o
  -1   0  19        0.16        2.40      4.32 o
   1   0  19       70.06       54.94     14.94 o
   3   0  19       45.84       35.62     20.22 o
  -3   1  19        1.75        2.88      4.81 o
  -2   1  19        9.40        1.44      4.33 o
  -1   1  19       72.06       67.96      6.75 o
   0   1  19      290.71      362.47     23.35 o
   1   1  19       35.61       36.09      6.26 o
   2   1  19        2.85        0.96      3.36 o
   3   1  19        4.06       12.50      7.69 o
  -3   2  19        1.64        3.84      4.32 o
  -2   2  19        0.81        0.48      3.84 o
  -1   2  19       14.98       12.02      3.85 o
   0   2  19      286.02      316.14     25.29 o
   1   2  19        0.20        4.32      2.40 o
   2   2  19       15.19       10.10      4.33 o
  -3   3  19        8.76        8.17      5.77 o
  -2   3  19       22.50       14.91      5.29 o
  -1   3  19       75.91       90.63     13.98 o
   0   3  19      104.50      123.07     16.41 o
   1   3  19      140.67      170.12     18.36 o
   2   3  19        5.10       10.09      5.29 o
  -3   4  19        8.68       11.54      7.69 o
  -2   4  19       14.48       15.39      5.77 o
  -1   4  19       13.75       17.79      4.33 o
   0   4  19       30.72       22.61      3.85 o
   1   4  19       42.01       42.84      8.66 o
   2   4  19        0.00        1.44      6.25 o
  -3   5  19        1.16       -5.29      7.69 o
  -2   5  19        0.53        4.32      5.29 o
  -1   5  19        5.77        8.17      4.33 o
   0   5  19        1.57        2.40      2.40 o
   1   5  19        0.01       -0.48      4.81 o
   2   5  19       11.44       16.34      8.17 o
  -2   6  19        0.04        0.96      7.69 o
  -1   6  19       31.15       27.42      8.18 o
   0   6  19       29.40       30.31     10.58 o
   1   6  19       35.00       38.49     16.84 o
  -1   7  19        9.97       -1.44      7.69 o
   0   7  19        1.68       -1.92      6.25 o
  -2   0  20        0.74       -1.44      5.29 o
   0   0  20      127.07      136.22     22.22 o
   2   0  20        0.58       -2.88      4.32 o
  -3   1  20       40.88       33.21      9.14 o
  -2   1  20       18.67       14.43      4.81 o
  -1   1  20       76.79       64.59      9.16 o
   0   1  20       28.56       25.50      4.81 o
   1   1  20        0.15        0.96      2.88 o
   2   1  20        0.28        1.92      4.32 o
  -3   2  20        0.15        2.88      5.77 o
  -2   2  20       40.75       28.40      7.22 o
  -1   2  20       84.12       84.38     11.57 o
   0   2  20       37.60       41.39      7.22 o
   1   2  20       14.57        9.14      2.88 o
   2   2  20        4.72        3.84      4.33 o
  -3   3  20        2.68        1.92      6.73 o
  -2   3  20       21.24       24.53      7.69 o
  -1   3  20        8.84       -3.36      5.29 o
   0   3  20       28.09       20.69      5.77 o
   1   3  20       17.04       17.31      4.81 o
   2   3  20        2.97       11.53      7.69 o
  -2   4  20       17.64        7.21      6.25 o
  -1   4  20        0.72        3.84      4.32 o
   0   4  20       43.71       35.62      8.18 o
   1   4  20       11.48       12.50      4.81 o
  -2   5  20        1.38       14.42     11.53 o
  -1   5  20        8.70        0.00      5.29 o
   0   5  20        1.55        2.40      6.25 o
   1   5  20        4.88        0.00      6.73 o
  -1   6  20       10.18       -0.96      6.73 o
   0   6  20       23.85       32.22     16.35 o
  -3   0  21       39.04       34.17     17.32 o
  -1   0  21      104.27      113.87     27.99 o
   1   0  21        4.39        1.92      5.77 o
  -3   1  21        0.08       -1.44      6.25 o
  -2   1  21        4.96       -2.40      5.29 o
  -1   1  21       60.99       68.40     13.01 o
   0   1  21       84.12      110.89     20.73 o
   1   1  21        0.04        0.48      2.88 o
   2   1  21        0.91        5.29      6.73 o
  -2   2  21        5.30        6.25      5.77 o
  -1   2  21        0.69       -4.81      4.81 o
   0   2  21       17.21       17.79      5.29 o
   1   2  21       55.76       55.38     13.48 o
  -2   3  21        1.12        2.40      5.77 o
  -1   3  21       73.16       71.32     20.24 o
   0   3  21       95.02      107.07     28.94 o
   1   3  21        0.94       -9.13      9.13 o
  -2   4  21        0.46        7.21      7.69 o
  -1   4  21        0.53       -3.84      5.29 o
   0   4  21        3.21       -5.77      7.69 o
   1   4  21        0.34       -5.77      9.61 o
   0   5  21        0.49      -29.31     29.31 o
  -2   0  22       31.28       18.76     13.47 o
   0   0  22        1.12       -4.81      6.25 o
  -2   1  22        4.41        6.25      7.21 o
  -1   1  22        5.36        1.44      6.25 o
   0   1  22        0.73        0.00      5.77 o
   1   1  22       14.98        5.29     12.50 o
  -2   2  22        1.98        8.65      6.25 o
  -1   2  22        0.58        0.00      5.29 o
   0   2  22       18.53       15.39     16.83 o
   1   2  22       11.71       -7.69     12.98 o
  -1   3  22       26.50       40.40     26.94 o
 
